# Supplementary material for: Comparative Metabolic Profiling of Grape Pulp during the Growth Process Reveals Systematic Influences under Root Restriction
Source: Metabolites. 2021 Jun 11;11(6):377. doi: 10.3390/metabo11060377 (PMC8230651; doi:10.3390/metabo11060377)
Supplement: Supplementary file 1 [file metabolites-11-00377-s001.zip]

Archive with 1 entries (1 files):
- metabolites-1172890-supplementary.xlsx
