# Supplementary material for: Comparative Metabolic Profiling of Grape Pulp during the Growth Process Reveals Systematic Influences under Root Restriction
Source: Metabolites. 2021 Jun 11;11(6):377. doi: 10.3390/metabo11060377 (PMC8230651; doi:10.3390/metabo11060377)
Supplement: Supplementary file 1 [file metabolites-11-00377-s001.zip › metabolites-1172890-supplementary.xlsx]

## Sheet: Table S1
Supplementary Table S1. List of metabolites annotated in developing grape pulp
Formula	Metabolite Name	Abbreviation of Compound Name	Annotation Level	KEGG_ID	Mass	RT(min)	Ion mode	Class
C20H37NO2	linoleoyl ethanolamide #1	Lin eth #1	Annotated	/	323.281	16.51	pos	Amines
C20H35NO2	linoleoyl ethanolamide #2	Lin eth #2	Annotated	/	321.267	15.44	pos	Amines
C23H27N3O15S	caftaric acid-glutathione	Caftaric Acid-GSH	Annotated	/	617.117	4.5	neg	Amino acid derivatives
C9H21N2O2	trimethyllysine	TrimetLys	Annotated	C03793	189.16	4.48	pos	Amino acid derivatives
C7H14N2O4	2,6-diaminopimelic acid	2,6-DAP	Annotated	C00666	190.095	1.72	pos	Amino acids, peptides, and analogues
C6H11NO4	2-aminoadipic acid	2-Aminoadipic Acid	Annotated	C00956	161.069	1.94	pos	Amino acids, peptides, and analogues
C6H11NO3	4-acetamidobutanoate	4-Acmidobutanoate	Annotated	C02946	145.074	2.49	neg	Amino acids, peptides, and analogues
C3H7NO2	alanine	Ala	Annotated	C00041	89.048	2.49	neg	Amino acids, peptides, and analogues
C6H14N4O2	arginine	Arg	Annotated	C00062	174.112	1.51	neg	Amino acids, peptides, and analogues
C10H18N4O6	argininosuccinate	ArgSuc	Annotated	C03406	290.122	1.88	neg	Amino acids, peptides, and analogues
C4H8N2O3	asparagine	Asn	Annotated	C00152	132.053	1.53	neg	Amino acids, peptides, and analogues
C4H7NO4	aspartate	Asp	Annotated	C00049	133.038	1.57	pos	Amino acids, peptides, and analogues
C5H12NO2	betaine	Bet	Annotated	C00719	118.086	1.67	pos	Amino acids, peptides, and analogues
C6H13N3O3	citrulline	Citr	Annotated	C00327	175.092	1.65	pos	Amino acids, peptides, and analogues
C3H7NO2S	cysteine	Cys	Annotated	C00097	121.019	1.87	neg	Amino acids, peptides, and analogues
C4H9NO2	gamma-aminobutyrate (GABA)	GABA	Annotated	C00334	103.064	1.63	pos	Amino acids, peptides, and analogues
C5H11N3O2	gamma-guanidinobutyric acid	γ-GBH	Annotated	C01035	145.085	2.45	pos	Amino acids, peptides, and analogues
C5H9NO4	glutamic acid	Glu	Annotated	C00217	147.053	1.96	neg	Amino acids, peptides, and analogues
C5H10N2O3	glutamine	Gln	Annotated	C00064	146.069	1.79	pos	Amino acids, peptides, and analogues
C11H20N2O5	glutamyl-leucine	Glu-Leu	Annotated	/	260.135	4.9	pos	Amino acids, peptides, and analogues
C20H32N6O12S2	glutathione (oxidized)	GSSG	Annotated	C00127	612.152	3.78	pos	Amino acids, peptides, and analogues
C10H17N3O6S	glutathione (reduced)	GSH	Annotated	C00051	307.084	2.62	neg	Amino acids, peptides, and analogues
C2H5NO2	glycine	Gly	Annotated	C00037	75.032	1.54	pos	Amino acids, peptides, and analogues
C6H9N3O2	histidine	His	Annotated	C00135	155.069	1.51	neg	Amino acids, peptides, and analogues
C4H9NO3	homoserine	HSer	Annotated	C00263	119.057	1.6	pos	Amino acids, peptides, and analogues
C6H13NO2	isoleucine	Ile	Annotated	C00407	131.095	3.85	neg	Amino acids, peptides, and analogues
C6H13NO2	leucine	Leu	Annotated	C00123	131.095	3.96	neg	Amino acids, peptides, and analogues
C6H14N2O2	lysine	Lys	Annotated	C00047	146.106	1.44	pos	Amino acids, peptides, and analogues
C5H11NO2S	methionine	Met	Annotated	C00073	149.051	2.52	pos	Amino acids, peptides, and analogues
C8H8O2	methylbenzoate	Methylbenzoate	Annotated	C07211	136.052	4.4	pos	Amino acids, peptides, and analogues
C8H16N2O3	N6-acetyllysine	N6-AcLys	Annotated	C02727	188.116	2.43	pos	Amino acids, peptides, and analogues
C6H10N2O4	N-acetylasparagine	N-AcAsp	Annotated	/	174.067	4.38	pos	Amino acids, peptides, and analogues
C7H11NO5	N-acetylglutamate	N-AcGlu	Annotated	C00624	189.064	3.62	pos	Amino acids, peptides, and analogues
C8H15NO3	N-acetylisoleucine	N-AcIsoleu	Annotated	/	173.105	5.83	neg	Amino acids, peptides, and analogues
C8H15NO3	N-acetylleucine	N-AcLeu	Annotated	/	173.105	5.93	neg	Amino acids, peptides, and analogues
C7H13NO3S	N-acetylmethionine	N-AcMet	Annotated	C02712	191.061	5.18	neg	Amino acids, peptides, and analogues
C7H11NO3	N-acetylproline	N-AcPro	Annotated	/	157.074	4.93	neg	Amino acids, peptides, and analogues
C5H11NO2	norvaline	Norvaline	Annotated	C01799	117.079	2.3	pos	Amino acids, peptides, and analogues
C5H12N2O2	ornithine	Orn	Annotated	C00077	132.09	1.51	neg	Amino acids, peptides, and analogues
C9H11NO2	phenylalanine	Phe	Identified	C00079	165.079	4.48	neg	Amino acids, peptides, and analogues
C6H11NO2	pipecolic acid	Pip	Annotated	C00408	129.08	2.41	pos	Amino acids, peptides, and analogues
C5H9NO2	proline	Pro	Identified	C00148	115.063	1.75	neg	Amino acids, peptides, and analogues
C5H7NO3	pyroglutamic acid	Pyr	Annotated	C01879	129.041	1.58	pos	Amino acids, peptides, and analogues
C3H7NO3	serine	Ser	Annotated	C00065	105.043	1.53	neg	Amino acids, peptides, and analogues
C4H9NO2S	S-methylcysteine	S-MetCys	Annotated	/	135.035	1.88	pos	Amino acids, peptides, and analogues
C6H13NO2S	S-Methylmethionine	S-MetMet	Annotated	C04078	163.066	3.94	pos	Amino acids, peptides, and analogues
C7H19N3	spermidine	Spe	Annotated	C00315	145.158	1.29	pos	Amino acids, peptides, and analogues
C8H18N4O2	symmetric dimethylarginine	S-Dimethyl arg	Annotated	/	202.143	1.74	pos	Amino acids, peptides, and analogues
C6H6N2O2	trans-urocanate	Trans-Urocanate	Annotated	C00785	138.043	1.51	neg	Amino acids, peptides, and analogues
C11H12N2O2	tryptophan	Trp	Annotated	C00078	204.09	5	neg	Amino acids, peptides, and analogues
C8H11NO	tyramine	Tya	Annotated	C00483	137.083	3.93	pos	Amino acids, peptides, and analogues
C9H11NO3	tyrosine	Tyr	Annotated	C00082	181.074	3.85	pos	Amino acids, peptides, and analogues
C5H11NO2	valine	Val	Annotated	C00183	117.079	2.11	pos	Amino acids, peptides, and analogues
C7H6O2	2-hydroxybenzaldehyde	2-HBA	Annotated	C06202	122.037	6.45	neg	Benzene and substituted derivatives
C8H8O3	3-cresotinic acid	3-Cresotinic Acid	Annotated	C14088	152.047	8.86	neg	Benzene and substituted derivatives
C6H5NO3	4-Nitrophenol	4-Nitrophenol	Annotated	C00870	139.027	7.97	neg	Benzene and substituted derivatives
C7H6O2	benzoic acid	Benzoic Acid	Identified	C00180	122.037	5.73	neg	Benzene and substituted derivatives
C7H6O5	gallic acid	Gallic Acid	Identified	C01424	170.021	4.29	neg	Benzene and substituted derivatives
C13H16O8	hydroxybenzoic acid-O-hexoside	HBA-O-hex	Annotated	/	300.084	4.77	neg	Benzene and substituted derivatives
C7H6O4	protocatechuic acid	Procat	Annotated	C00230	154.026	6.11	neg	Benzene and substituted derivatives
C13H16O9	protocatechuic Acid O-hexoside #1	Procat-O-hex #1	Characterized	/	316.079	4.24	neg	Benzene and substituted derivatives
C13H16O9	protocatechuic Acid O-hexoside #2	Procat-O-hex #2	Characterized	/	316.079	4.56	neg	Benzene and substituted derivatives
C9H10O5	syringic acid	Syringic acid	Identified	C10833	198.05	5.62	pos	Benzene and substituted derivatives
C8H8O4	vanillate	Vanillate	Annotated	C06672	168.042	6.98	neg	Benzene and substituted derivatives
C18H32O16	1-kestose	1-kestose	Annotated	/	504.169	2.48	neg	carbohydrates and carbohydrate conjugates or metabolites
C16H20O9	1-O-Feruloyl-β-D-glucose	1O-Fer-glu	Annotated	C17759	356.111	5.34	neg	carbohydrates and carbohydrate conjugates or metabolites
C17H22O10	1-O-Sinapoyl-β-D-glucose #1	1O-Sin-glu #1	Characterized	C01175	386.121	5.07	neg	carbohydrates and carbohydrate conjugates or metabolites
C17H22O10	1-O-Sinapoyl-β-D-glucose #2	1O-Sin-glu #2	Characterized	C01175	386.121	5.3	neg	carbohydrates and carbohydrate conjugates or metabolites
C17H22O10	1-O-Sinapoyl-β-D-glucose #3	1O-Sin-glu #3	Characterized	C01175	386.121	5.41	neg	carbohydrates and carbohydrate conjugates or metabolites
C11H15N5O3S	5'-deoxy-5'-(methylthio)adenosine	5'-deoxy-5'-met ade	Annotated	C00170	297.09	4.79	pos	carbohydrates and carbohydrate conjugates or metabolites
C6H10O4	adipic acid	Adipic acid	Annotated	C06104	146.058	4.08	neg	carbohydrates and carbohydrate conjugates or metabolites
C5H10O5	arabinose	Ara	Annotated	C00216	150.052	1.87	neg	carbohydrates and carbohydrate conjugates or metabolites
C5H6O4	citraconate	Citraconate	Annotated	C02226	130.026	1.87	neg	carbohydrates and carbohydrate conjugates or metabolites
C5H8O5	citramalic acid	Citramalic acid	Annotated	C00815	148.037	3.88	neg	carbohydrates and carbohydrate conjugates or metabolites
C6H8O7	citrate	Cit	Identified	C00158	192.027	2.25	neg	carbohydrates and carbohydrate conjugates or metabolites
C5H8O4	dimethyl malonate	Dimethyl malonate	Annotated	/	132.042	4.41	neg	carbohydrates and carbohydrate conjugates or metabolites
C6H12O6	fructose	Fru	Identified	C00095	180.064	1.55	pos	carbohydrates and carbohydrate conjugates or metabolites
C6H13O9P	fructose 6-phosphate	F6P	Annotated	C00085	260.03	1.8	pos	carbohydrates and carbohydrate conjugates or metabolites
C6H12O7	gluconic acid	Gluconic acid	Annotated	C00257	196.058	1.9	neg	carbohydrates and carbohydrate conjugates or metabolites
C6H13NO5	glucosamine	Glucosamine	Annotated	C00329	179.08	1.68	pos	carbohydrates and carbohydrate conjugates or metabolites
C6H13NO6	glucosaminic acid	GAA	Annotated	C03752	195.07	1.53	neg	carbohydrates and carbohydrate conjugates or metabolites
C6H12O6	glucose	Glucose	Identified	C00031	180.063	1.87	neg	carbohydrates and carbohydrate conjugates or metabolites
C6H13O9P	glucose 6-phosphate	G6P	Annotated	C00092	260.03	1.62	pos	carbohydrates and carbohydrate conjugates or metabolites
C3H6O3	glyceraldehyde	Glyceral	Annotated	C00577	90.032	1.82	pos	carbohydrates and carbohydrate conjugates or metabolites
C3H6O4	glycerate	Glycerate	Annotated	C00258	106.026	1.76	neg	carbohydrates and carbohydrate conjugates or metabolites
C2H4O3	glycolate (hydroxyacetate)	Gly-OH	Annotated	C00160	76.016	1.87	neg	carbohydrates and carbohydrate conjugates or metabolites
C6H8O7	isocitrate	Ice	Annotated	C00311	192.027	2.02	neg	carbohydrates and carbohydrate conjugates or metabolites
C36H62O31	maltohexaose	Mth	Annotated	C01936	990.324	1.81	pos	carbohydrates and carbohydrate conjugates or metabolites
C24H42O21	maltotetraose	Mtt	Annotated	C02052	666.22	2.49	pos	carbohydrates and carbohydrate conjugates or metabolites
C18H32O16	maltotriose	Mat	Annotated	C01835	504.169	2.29	neg	carbohydrates and carbohydrate conjugates or metabolites
C7H14O6	methyl-alpha-glucopyranoside	αMGP	Annotated	C02603	194.079	1.88	neg	carbohydrates and carbohydrate conjugates or metabolites
C3H4O3	pyruvate	Pyruvate	Annotated	C00022	88.016	2.13	pos	carbohydrates and carbohydrate conjugates or metabolites
C18H32O16	raffinose	Raffinose	Identified	C00492	504.165	1.86	neg	carbohydrates and carbohydrate conjugates or metabolites
C6H12O5	rhamnose	Rhamnose	Identified	C00507	164.067	2.49	neg	carbohydrates and carbohydrate conjugates or metabolites
C24H42O21	stachyose	Stachyose	Annotated	C01613	666.227	1.67	pos	carbohydrates and carbohydrate conjugates or metabolites
C12H22O11	sucrose	Sucrose	Identified	C00089	342.116	1.83	neg	carbohydrates and carbohydrate conjugates or metabolites
C12H22O11	trehalose	Tre	Annotated	C01083	342.116	1.95	pos	carbohydrates and carbohydrate conjugates or metabolites
C15H24N2O17P2	UDP-glucose	UDP-G	Annotated	C00029	566.055	1.98	neg	carbohydrates and carbohydrate conjugates or metabolites
C30H52O26	verbascose	Ver	Annotated	C08252	828.268	2.5	neg	carbohydrates and carbohydrate conjugates or metabolites
C5H6O5	alpha-ketoglutarate	α-ketoglu	Annotated	C00026	146.021	2.31	neg	carbohydrates and carbohydrate conjugates or metabolites
C17H20O9	3-O-feruloylquinic acid	3O-fer	Annotated	C02572	368.109	5.46	pos	Cinnamic acids and derivatives
C9H8O4	caffeic acid	Caffeic acid	Identified	C01197	180.042	6.32	neg	Cinnamic acids and derivatives
C15H18O9	caffeic acid-O-hexoside #1	Caf-O-hex #1	Characterized	C10431	342.096	4.76	neg	Cinnamic acids and derivatives
C15H18O9	caffeic acid-O-hexoside #2	Caf-O-hex #2	Characterized	C10431	342.095	5.14	neg	Cinnamic acids and derivatives
C13H12O9	caffeoyltartaric acid	Caf-tar	Annotated	/	312.048	5.01	neg	Cinnamic acids and derivatives
C12H14O5	cis-3,4,5-trimethoxycinnamic acid	Cis-TMCA	Annotated	/	238.084	6.8	neg	Cinnamic acids and derivatives
C15H18O8	coumaric acid hexoside	Cou-hex	Characterized	/	326.1	5.24	neg	Cinnamic acids and derivatives
C10H10O4	ferulate	Ferulate	Annotated	C01494	194.057	6.42	neg	Cinnamic acids and derivatives
C9H8O3	o-coumaric acid	o-coumaric acid	Annotated	C01772	164.047	5.24	neg	Cinnamic acids and derivatives
C9H8O3	p-coumaric acid	p-coumaric acid	Identified	C00811	164.047	5.44	neg	Cinnamic acids and derivatives
C16H18O8	p-coumaroyl quinic acid	P-co-qui	Annotated	C12208	338.103	5.28	pos	Cinnamic acids and derivatives
C13H12O8	p-coumaroyl tartaric acid	P-co-tar	Annotated	/	296.053	5.44	neg	Cinnamic acids and derivatives
C13H16O8	salicylic acid 2-C-β-D-glucopyranoside	SA-2C-glu	Annotated	/	300.083	4.96	neg	Cinnamic acids and derivatives
C13H16O8	salicylic acid 2-O-β-D-glucopyranoside	SA-2O-glu	Annotated	/	300.084	5.13	neg	Cinnamic acids and derivatives
C11H12O5	sinapic acid #1	sinapic acid #1	Identified	C00482	224.069	5.43	pos	Cinnamic acids and derivatives
C9H8O3	trans-2-Hydroxycinnamate	Trans-2-OH-cin	Annotated	C01772	164.048	3.85	pos	Cinnamic acids and derivatives
C6H8O6	ascorbate (Vitamin C)	VC	Identified	C00072	176.032	2.51	neg	Cofactors, Prosthetic Groups, Electron Carriers
C6H6N2O	nicotinamide	NicA	Annotated	C00153	122.048	2.59	pos	Cofactors, Prosthetic Groups, Electron Carriers
C6H5NO2	nicotinate	Nicotinate	Annotated	C00253	123.032	2.48	neg	Cofactors, Prosthetic Groups, Electron Carriers
C9H17NO5	pantothenate	Pantothenate	Annotated	C00864	219.11	4.57	neg	Cofactors, Prosthetic Groups, Electron Carriers
C35H36N4O5	pheophorbide A	Pheophorbide A	Annotated	C18021	592.268	19.33	neg	Cofactors, Prosthetic Groups, Electron Carriers
C8H9NO3	pyridoxal	Pyridoxal	Annotated	C00250	167.059	4.21	pos	Cofactors, Prosthetic Groups, Electron Carriers
C8H12N2O2	pyridoxamine (vitamin B6)	Pyridoxamine(VB6)	Annotated	C00534	168.091	5.01	pos	Cofactors, Prosthetic Groups, Electron Carriers
C8H11NO3	pyridoxine (vitamin B6)	Pyridoxine (VB6)	Annotated	C00314	169.073	2.49	pos	Cofactors, Prosthetic Groups, Electron Carriers
C17H20N4O6	riboflavin (vitamin B2)	VB2	Annotated	C00255	376.137	5.05	neg	Cofactors, Prosthetic Groups, Electron Carriers
C4H8O5	threonate	Threonate	Annotated	C01620	136.037	1.72	pos	Cofactors, Prosthetic Groups, Electron Carriers
C7H7NO2	trigonelline (N'-methylnicotinate)	Meth-Nic	Annotated	C01004	137.048	1.76	pos	Cofactors, Prosthetic Groups, Electron Carriers
C20H16O13	ellagic acid hexoside	Ela-hex	Characterized	/	464.059	5.31	neg	Ellagic acd and conjugates
C19H14O12	ellagic acid xyloside	Ela-xyl	Annotated	/	434.048	5.65	neg	Ellagic acd and conjugates
C12H22O8	hydroxy-hexanoate-glucoside	OH-hex-glc	Characterized	/	294.131	5.18	neg	Fatty acids and derivatives
C5H6O4	itaconic acid	IA	Annotated	C00490	130.026	2.49	neg	Fatty acids and derivatives
C5H8O4	methylsuccinic acid	Met-suc	Annotated		132.042	4.78	neg	Fatty acids and derivatives
C18H35NO	oleamide	Oleamide	Annotated	C19670	281.272	18.43	pos	Fatty acids and derivatives
C25H26O13	apigenin 6-C-α-L-arabinosyl-8-C-β-L-arabinoside	Api-6C-ara-8C-ara	Annotated	/	534.138	5.7	neg	Flavonoids
C21H22O11	astilbin #1	Astilbin #1	Annotated	C17449	450.116	5.41	neg	Flavonoids
C21H22O11	astilbin #2	Astilbin #2	Annotated	C17449	450.116	5.59	neg	Flavonoids
C21H22O11	astilbin #3	Astilbin #3	Annotated	C17449	450.116	5.84	neg	Flavonoids
C15H14O6	Catechin	Catechin	Identified	C06562	290.079	5.37	neg	Flavonoids
C21H22O10	chalcone 2'-O-glucoside	Cha-2'O-glc	Annotated	C16406	434.121	6.53	neg	Flavonoids
C23H24O11	C-hexosyl-methylchrysoeriol	C-hex-met chy	Characterized	/	476.135	6.11	pos	Flavonoids
C22H22O11	chrysoeriol C-glucoside #1	Chr-C-glc #1	Annotated	C05990	462.116	5.77	pos	Flavonoids
C22H22O11	chrysoeriol C-glucoside #2	Chy-C-glc #2	Annotated	C05990	462.116	5.48	neg	Flavonoids
C22H22O11	chrysoeriol-O-hexoside	Chy-O-hex	Characterized	/	462.116	6.41	neg	Flavonoids
C30H27O14	cyanidin 3-O-(6''-caffeoyl-glucoside) #1	Cy-3O-6''-caf-glc #1	Annotated	C16369	611.14	4.15	pos	Flavonoids
C30H27O14	cyanidin 3-O-(6''-caffeoyl-glucoside) #2	Cy-3O-6''-caf-glc #2	Annotated	C16369	611.139	4.47	pos	Flavonoids
C21H21O11	cyanidin-3-O-glucoside #1	Cy-3O-glc #1	Identified	C08604	449.108	6.03	pos	Flavonoids
C21H21O11	cyanidin-3-O-glucoside #3	Cy-3O-glc #3	Annotated	C08604	449.109	6.36	pos	Flavonoids
C27H31O17	delphinidin 3,5-diglucoside	Dp-3,5-diglc	Annotated	C16312	627.152	4.91	pos	Flavonoids
C21H21O12	delphinidin 3-O-glucoside #1	Dp-3O-glc #1	Identified	C12138	465.103	5.63	pos	Flavonoids
C21H21O12	delphinidin 3-O-glucoside #2	Dp-3O-glc #2	Annotated	C12138	465.104	6.03	pos	Flavonoids
C27H31O16	delphinidin-3-O-(6''-O-alpha-rhamnopyranosyl-beta-glucopyranoside)	Dp-3O-6''O-rha-glu	Annotated	/	611.158	5.8	pos	Flavonoids
C15H12O7	dihydroquercetin	Dihydro que	Annotated	C12316	304.058	6.59	neg	Flavonoids
C21H22O12	dihydroquercetin-O-hexoside #1	Dihydro que-O-hex #1	Characterized	/	466.111	5.06	neg	Flavonoids
C21H22O12	dihydroquercetin-O-hexoside #2	Dihydro que-O-hex #2	Characterized	/	466.111	5.19	neg	Flavonoids
C15H14O6	Epicatechin	Epicatechin	Identified	C09727	290.079	5.61	neg	Flavonoids
C22H18O10	epicatechin gallate	ECG	Annotated	/	442.09	6.2	neg	Flavonoids
C15H14O7	epigallocatechin	EGC	Annotated	C12136	306.074	4.74	neg	Flavonoids
C15H12O6	eriodictyol	Eri	Annotated	C05631	288.062	7.16	neg	Flavonoids
C21H20O11	isoorientin	Isoo	Annotated	C01821	448.101	5.45	pos	Flavonoids
C23H24O11	isoorientin 7,3'-dimethyl ether	Isoo-7,3'-dimeth	Annotated	/	476.135	5.98	neg	Flavonoids
C22H22O11	isorhamnetin-O-rhamnoside	Isor-O-rha	Annotated	/	462.116	6.7	neg	Flavonoids
C32H30O14	isoscoparin	Isoscoparin	Annotated	C05990	638.163	6.16	neg	Flavonoids
C38H40O19	isoscoparin 2''-O-(6'''-(E)-feruloyl)-glucopyranoside	Isos-2''O-6'''-fer-glu	Annotated	/	800.214	5.6	neg	Flavonoids
C21H20O10	isovitexin	Isovitexin	Annotated	C01714	432.11	5.62	pos	Flavonoids
C21H20O11	kaempferol-3-O-glucoside	Kae-3O-glc	Identified	C12249	448.1	6.27	neg	Flavonoids
C21H20O10	kaempferol-3-O-rhamnoside	Kae-3O-rha	Identified	C16911	432.105	6.23	neg	Flavonoids
C27H30O14	kaempferol-3-O-rhamnoside-7-O-rhamnoside	Kae-3O-rha-7O-rha	Annotated	C16981	578.162	5.97	pos	Flavonoids
C21H20O10	kaempferol-7-O-rhamnoside	Kae-7O-rha	Annotated	/	432.105	6.58	neg	Flavonoids
C15H14O6	Luteoforol	Luteoforol	Annotated	C05907	290.08	5.62	pos	Flavonoids
C21H20O11	luteolin 7-O-glucoside	Lut-7O-glc	Annotated	C03951	448.101	6	neg	Flavonoids
C32H31O14	malvidin 3-O-(6-O-coumaryl)-glucoside	Mv-3O-6O-co-glc	Annotated	/	639.172	6.18	pos	Flavonoids
C21H18O14	myricetin-3-O-glucuronide #1	My-3O-glc #1	Annotated	/	494.07	5.68	neg	Flavonoids
C21H20O13	myricetin-3-O-hexoside #1	My-3O-hex #1	Characterized	/	480.09	5.69	neg	Flavonoids
C21H20O13	myricetin-3-O-hexoside #2	My-3O-hex #2	Characterized	/	480.091	6.53	neg	Flavonoids
C15H12O5	naringenin	Nar	Annotated	C00509	272.068	8.57	neg	Flavonoids
C21H20O10	naringenin chalcone hexoside	Nar Cha hex	Annotated	C16407	432.105	6.35	neg	Flavonoids
C26H30O14	naringenin chalcone-C-pentoside-O-hexoside	Nar cha-C-pen-O-hex	Annotated	/	566.166	5.67	neg	Flavonoids
C31H29O13	peonidin 3-O-(6-O-coumaryl)-glucoside	Pn-3O-6O-glc	Annotated	/	609.162	6.19	pos	Flavonoids
C22H23O12	petunidin 3-glucoside	Pt-3-glc	Identified	C12139	479.119	6.32	pos	Flavonoids
C30H26O12	procyanidin dimer B1	Procy B1	Identified	/	578.143	4.98	neg	Flavonoids
C30H26O12	procyanidin dimer B2	Procy B2	Identified	C17639	578.142	5.21	neg	Flavonoids
C30H26O12	procyanidin dimer B3	procy B2	Annotated	/	578.143	5.38	neg	Flavonoids
C30H26O12	procyanidin dimer B4	Procy B4	Annotated	C10238	578.142	5.71	neg	Flavonoids
C30H26O12	procyanidin dimer B5	Procy B5	Annotated	C17640	578.142	5.97	neg	Flavonoids
C37H30O16	procyanidin-O-gallate #1	Procy-O-gal #1	Annotated	/	730.155	5.5	neg	Flavonoids
C37H30O16	procyanidin-O-gallate #2	Procy-O-gal #2	Annotated	/	730.154	5.71	neg	Flavonoids
C15H10O7	quercetin	Que	Identified	C00389	302.042	7.7	neg	Flavonoids
C21H20O12	quercetin 3-D-galactoside	Que-3-gal	Annotated	C10073	464.095	6.01	neg	Flavonoids
C21H20O11	quercetin-3-O-rhamnoside #1	Que-3O-rha #1	Identified	C01750	448.1	6.34	neg	Flavonoids
C21H20O11	quercetin-3-O-rhamnoside #2	Que-3O-rha #2	Annotated	C01750	448.099	6.49	neg	Flavonoids
C27H30O16	quercetin-3-O-rutinoside #2	Que-3O-rut #2	Annotated	C05625	610.166	6.68	pos	Flavonoids
C16H12O7	rhamnetin	Rhamnetin	Annotated	C10176	316.063	5.79	pos	Flavonoids
C27H30O16	rutin	Rutin	Identified	C05625	610.15	5.77	neg	Flavonoids
C22H22O10	swertisin #1	Swertisin #1	Annotated	C17835	446.124	6.16	neg	Flavonoids
C22H22O10	swertisin #2	Swertisin #2	Annotated	C17835	446.125	6.03	neg	Flavonoids
C23H24O13	syringetin 3-O-β-D-glucopyranoside	Syr-3O-glu	Annotated	/	508.121	6.26	neg	Flavonoids
C32H34O15	tricin 4'-O-(syringyl alcohol)ether O-hexoside	Tri-4'O-syr-O-hex	Characterized	/	658.18	6.46	pos	Flavonoids
C29H34O16	tricin 7-O-neohesperidoside	Tri-7O-neo	Annotated	/	638.171	6.18	pos	Flavonoids
C23H24O12	tricin 7-O-β-D-glucopyranoside	Tri-7O-glu	Annotated	/	492.126	6.38	neg	Flavonoids
C20H20O14	digalloylglucose #1	DiGal glu #1	Annotated	/	484.085	4.73	neg	Hydrolysable Tannins
C20H20O14	digalloylglucose #2	DiGal glu #2	Annotated	/	484.085	4.91	neg	Hydrolysable Tannins
C27H22O18	galloyl-Hexahydroxy dibenzoyl-glucose #1	Gal-Hexahydroxy dibenzoyl-glu #1	Characterized	/	634.08	4.96	neg	Hydrolysable Tannins
C27H22O18	galloyl-Hexahydroxy dibenzoyl-glucose #2	Gal-Hexahydroxy dibenzoyl-glu #2	Characterized	/	634.081	5.07	neg	Hydrolysable Tannins
C34H26O22	Hexahydroxy dibenzoyl-digalloylglucose #1	Hexahydroxy dibenzoyl-gal glu#1	Characterized	/	786.092	5.41	neg	Hydrolysable Tannins
C34H26O22	Hexahydroxy dibenzoyl-digalloylglucose #2	Hexahydroxy dibenzoyl-gal glu#2	Characterized	/	786.091	5.52	neg	Hydrolysable Tannins
C13H16O10	monogalloyl glucose #1	Mono glu #1	Characterized	/	332.074	3.96	neg	Hydrolysable Tannins
C13H16O10	monogalloyl glucose #2	Mono glu #2	Characterized	/	332.074	4.05	neg	Hydrolysable Tannins
C13H16O10	monogalloyl glucose #3	Mono glu #3	Characterized	/	332.074	4.24	neg	Hydrolysable Tannins
C13H16O10	monogalloyl glucose #4	Mono glu #4	Characterized	/	332.074	4.45	neg	Hydrolysable Tannins
C5H8O5	ribonolactone	Rib-lac	Annotated	/	148.037	3.12	neg	Lactones
C12H18O3	jasmonic acid	JA	Annotated	C08491	210.124	3.77	pos	Lineolic acids and derivatives
C17H32O2	10-heptadecenoate (17:1n7)	10-Heptadecenoate (17:1n7)	Annotated	/	268.24	15.74	pos	Lipids
C18H30O3	13-hydroxyoctadeca-9,11,15-trienoate	13-hydroxyoctadeca-9,11,15-trienoate	Annotated	C16316	294.218	15.36	neg	Lipids
C21H44NO7P	1-2-lysophosphatidylethanolamine(16:0)	1-2-lysophosphatidylethanolamine(16:0)	Annotated	/	453.286	14.09	neg	Lipids
C23H46NO7P	1-2-lysophosphatidylethanolamine(18:1)	1-2-lysophosphatidylethanolamine(18:1)	Annotated	/	479.301	14.71	neg	Lipids
C23H44NO7P	1-2-lysophosphatidylethanolamine(18:2)	1-2-lysophosphatidylethanolamine(18:2)	Annotated	/	477.285	13.22	neg	Lipids
C23H42NO7P	1-2-lysophosphatidylethanolamine(18:3)	1-2-lysophosphatidylethanolamine(18:3)	Annotated	/	475.27	12.02	neg	Lipids
C14H28O3	2-hydroxymyristic acid	2-Hydroxymyristic Acid	Annotated	/	244.203	16	neg	Lipids
C23H46NO7P	2-LysoPE(18:1)	2-Lysope(18:1)	Annotated	/	479.301	14.35	neg	Lipids
C23H44NO7P	2-LysoPE(18:2)	2-Lysope(18:2)	Annotated	/	477.285	12.86	neg	Lipids
C23H42NO7P	2-LysoPE(18:3)	2-Lysope(18:3)	Annotated	/	475.27	11.7	neg	Lipids
C19H38O4	2-palmitoylglycerol	2-Palmitoylglycerol	Annotated	/	330.274	13.42	pos	Lipids
C6H10O5	3-hydroxy-3-methyl-Glutaric acid	3-Oh-3-Met-Glu	Annotated	C03761	162.053	4.04	neg	Lipids
C18H32O3	9-Hydroxyoctadecadienol	9-Hydroxyoctadecadienol	Annotated	C14767	296.235	14.91	neg	Lipids
C18H30O3	9-Hydroxyoctadeca-10,12,15-Trienoate	9-Hydroxyoctadeca-10,12,15-Trienoate	Annotated	C16326	294.219	13.85	neg	Lipids
C4H6O3	acetoacetate	Acetoacetate	Annotated	C00164	102.032	1.92	neg	Lipids
C20H40O2	arachidate (20:0)	Arachidate (20:0)	Annotated	C06425	312.302	17.79	neg	Lipids
C5H14NO	choline	Choline	Annotated	C00114	104.109	1.68	pos	Lipids
C2H7NO	ethanolamine	Eriodictyol	Annotated	C00189	61.053	1.52	pos	Lipids
C3H8O3	glycerol	Glycerate	Annotated	C00116	92.05	1.66	pos	Lipids
C21H39NO4	N-oleoyl-serine	N-ol-Ser	Annotated	/	369.289	16.5	pos	Lipids
C16H32O2	palmitate (16:0)	Palmitate (16:0)	Annotated	C00249	256.24	18.78	neg	Lipids
C5H15NO4P	phosphocholine	PC	Annotated	C00588	184.073	1.72	pos	Lipids
C16H22O4	phthalic acid mono-2-ethylhexyl Ester	PA mono-2-eth Ester	Annotated	C03343	278.152	15.86	pos	Lipids
C18H39NO3	phytosphingosine	Phytosphingosine	Annotated	C12144	317.293	10.74	pos	Lipids
C18H30O2	pinolenic acid	Pinolenic Ccid	Annotated	/	278.224	17.35	neg	Lipids
C8H20NO6P	sn-Glycero-3-phosphocholine	Sn-GPC	Annotated	C00670	257.107	1.67	pos	Lipids
C18H39NO2	sphinganine	Sphinganine	Annotated	C00836	301.298	11.78	pos	Lipids
C14H31N	tetradecylamine	Tetradecylamine	Annotated	/	213.246	9.93	pos	Lipids
C21H36O10	terpenyl-pentosyl-glucoside #1	Ter-pen-glc #1	Characterized	/	448.231	6.97	neg	Monoterpenol glycoconjugates
C21H36O10	terpenyl-pentosyl-glucoside #2	Ter-pen-glc #2	Characterized	/	448.231	7.08	neg	Monoterpenol glycoconjugates
C21H36O10	terpenyl-pentosyl-glucoside #3	Ter-pen-glc #3	Characterized	/	448.231	7.17	neg	Monoterpenol glycoconjugates
C9H13N3O4	2'-deoxycytidine	2'-Deoxycytidine	Annotated	/	227.091	1.56	pos	Nucleotides
C5H5N5	adenine	Adenine	Annotated	C00881	135.055	2.44	pos	Nucleotides
C10H13N5O4	adenosine	Adenosine	Annotated	C00147	267.097	3.9	pos	Nucleotides
C10H14N5O7P	adenosine 5'-monophosphate	5'-AMP	Annotated	C00212	347.063	2.49	neg	Nucleotides
C5H14N4	agmatine	Agmatine	Annotated	C00020	130.121	1.41	pos	Nucleotides
C9H13N3O5	cytidine	Cytidine	Annotated	C00020	243.085	2.44	pos	Nucleotides
C4H5N3O	cytosine	Cytosine	Annotated	C00475	111.043	1.68	pos	Nucleotides
CH5N3	guanidine	Guanidine	Annotated	C00380	59.048	1.55	pos	Nucleotides
C5H5N5O	guanine	Guanine	Annotated	C17349	151.05	3.98	pos	Nucleotides
C10H13N5O5	guanosine	Guanosine	Annotated	C00242	283.092	3.97	neg	Nucleotides
C10H14N5O8P	guanosine 5'- monophosphate (5'-GMP)	5'-GMP	Annotated	C00387	363.056	2.49	pos	Nucleotides
C10H15N5O11P2	guanosine 5'-diphosphate	5'-GDP	Annotated	C00144	443.024	1.72	pos	Nucleotides
C5H4N4O	hypoxanthine	Hypoxanthine	Annotated	C00035	136.038	3.07	pos	Nucleotides
C10H12N4O5	inosine	Inosine	Annotated	C00262	268.082	1.7	pos	Nucleotides
C14H17N5O8	succinyladenosine	Suc-Adenosine	Annotated	C00294	383.107	4.43	neg	Nucleotides
C4H4N2O2	uracil	Uracil	Annotated	/	112.027	2.49	pos	Nucleotides
C5H4N4O3	urate	Urate	Annotated	C00106	168.028	2.61	neg	Nucleotides
C9H12N2O6	uridine	Uridine	Annotated	C00366	244.071	3.62	neg	Nucleotides
C9H13N2O9P	uridine monophosphate (5' or 3')	5' Or 3'UMP	Annotated	C00299	324.036	1.88	neg	Nucleotides
C7H12O6	quinate	quinate	Annotated	C00296	192.064	1.89	pos	Organic acids
C5H6O5	3-oxoglutaric acid	3-oxoglu	Annotated	/	146.021	2.48	neg	Organic acids
C4H8O3	4-Hydroxybutyric Acid	GHB	Annotated	C00989	104.047	4.1	neg	Organic acids
C6H6O6	aconitic acid	Aconitic acid	Annotated	C00417	174.016	3.13	neg	Organic acids
C9H16O4	azelaic acid	Azelaic acid	Annotated	C08261	188.105	6.85	neg	Organic acids
C9H7NO	indole-3-carbaldehyde	Ind-3-car	Annotated	C08493	145.051	7.16	pos	Organic acids
C10H7NO3	kynurenate	Kynurenate	Annotated	C01717	189.043	5.01	pos	Organic acids
C4H4O4	maleic acid	Maleic Acid	Annotated	C01384	116.011	2.19	neg	Organic acids
C4H6O5	malic acid	Malic Acid	Identified	C00497	134.022	2.19	neg	Organic acids
C8H8O3	phenoxyacetic acid	Phenoxyacetic Acid	Annotated	C02181	152.047	7.32	neg	Organic acids
C3H6O2	propionic acid	Propionic Acid	Annotated	C00163	74.037	3.89	neg	Organic acids
C7H6O3	salicylic acid	SA	Identified	C00805	138.031	7.69	neg	Organic acids
C20H43NO4	2-Amino-1,3,4,5-eicosanetetrol	2-Amino-1,3,4,5-eicosanetetrol	Annotated	/	361.318	9.26	pos	Others
C14H31NO3	2-Amino-1,3,4-tetradecanetriol	2-Amino-1,3,4-tetradecanetriol	Annotated	/	261.231	6.64	pos	Others
C20H43NO2	2-Amino-1,3-eicosanediol	2-Amino-1,3-eicosanediol	Annotated	/	329.33	12.48	pos	Others
C18H39NO2	2-Amino-1,3-octadecanediol	2-Amino-1,3-octadecanediol	Annotated	/	301.299	10.8	pos	Others
C14H31NO	dodecyl (dimethyl) amine oxide	DAO	Annotated	/	229.241	9.22	pos	Others
C13H24N2O	N,N'-Dicyclohexylurea	N,N'-DCU	Annotated	/	224.189	10.51	pos	Others
C12H25O15P	phospho-diglucose	P-diglu	Annotated	/	440.088	1.8	neg	Others
C16H36N	tetrabutylammonium	Tet-lam	Annotated	/	242.28	8.64	pos	Others
C20H23N7O7	formyltetrahydrofolate	Cho-Thf	Annotated	C03479	473.168	4.69	neg	Pteridines and derivatives
C20H22O8	trans-resveratrol 3-O-glucoside	Trans-Res-3O-glc	Annotated	/	390.131	6.06	neg	Stilbenes

## Sheet: Table S2
Supplemental Table S2 The ratios of metabolite changes in pulp tissues of developing berries for each cultivation method as compared with S1 stage
			mean value											p-value
			RC					RR						RC					RR
Metabolite Name	Abbreviation of Compound Name	Class	RC-S2/S1	RC-S3/S1	RC-S4/S1	RC-S5/S1		RR-S2/S1	RR-S3/S1	RR-S4/S1	RR-S5/S1			S2/S1	S3/S1	S4/S1	S5/S1		S2/S1	S3/S1	S4/S1	S5/S1
10-heptadecenoate (17:1n7)	10-Heptadecenoate (17:1n7)	Lipids	0.966898	1.04569	1.11914	0.981395		1.15288	1.0873	1.16435	1.20933			0.0791	0.0007	0.3202	0.0231		0.6538	0.3931	0.3109	0.2272
13(S)-HOTrE	13(S)-HOTrE	Lipids	1.1799	0.916245	1.12297	0.843162		0.74259	0.665255	0.572996	0.823798			0.0733	0.0151	0.1964	0.4157		0.1469	1.408	0.0592	0.0398
1-kestose	1-kestose	Carbohydrates and carbohydrate conjugates	2.85446	4.33786	4.44785	4.29592		2.30767	2.22889	1.64056	1.72991			0.5726	0.0065	0.01	0.0155		0.0096	0.1117	0.0004	0.0108
1-LysoPE(16:0)	1-LysoPE(16:0)	Lipids	1.55	1.30809	1.62537	1.47596		1.0448	0.784793	1.08554	1.16577			0.0053	0.0541	0.1396	0.0915		0.0717	0.2476	0.0206	0.1621
1-LysoPE(18:1)	1-LysoPE(18:1)	Lipids	1.20833	1.03313	1.2537	1.10707		0.917364	0.800393	1.02607	1.07856			0.7484	0.005	0.0444	0.0408		0.104	0.1806	0.1186	0.0165
1-LysoPE(18:2)	1-LysoPE(18:2)	Lipids	1.73103	1.03454	1.54559	1.75152		1.0173	0.779538	1.23251	1.78844			0.0875	0.01	0.0151	0.0131		0.0033	0.4101	0.0005	0.0047
1-LysoPE(18:3)	1-LysoPE(18:3)	Lipids	5.26103	4.03449	5.84028	4.93178		0.751564	0.594235	0.891257	0.96736			0.5055	0.0131	0.159	0.2668		0.0524	1.0552	0.0774	0.1347
1-O-Feruloyl-β-D-glucose	1O-Fer-glu	Carbohydrates and carbohydrate conjugates	0.894038	1.84533	3.20145	4.81526		2.26913	3.1778	4.35612	6.51039			0.07	0.3142	0.9013	0.0845		0.8899	0.2733	0.0092	0.0494
1-O-Sinapoyl-β-D-glucose #1	1O-Sin-glu #1	Carbohydrates and carbohydrate conjugates	1.21466	1.74435	1.71356	1.83546		2.05928	1.9315	1.73727	2.02481			0.2049	0.0412	0.0809	0.0379		0.0379	0.4316	0.0008	0.0104
1-O-Sinapoyl-β-D-glucose #2	1O-Sin-glu #2	Carbohydrates and carbohydrate conjugates	0.651884	0.686818	0.460733	1.0046		1.2263	1.56749	1.4629	1.0553			0.7749	0.752	0.8098	0.4016		0.3424	0.7449	0.2637	0.6879
1-O-Sinapoyl-β-D-glucose #3	1O-Sin-glu #3	Carbohydrates and carbohydrate conjugates	0.67483	0.54348	0.524424	0.486696		0.830142	0.639706	0.605683	0.607421			0.2386	0.0316	0.0444	0.1602		0.015	0.8717	0.1425	0.1321
2,6-diaminopimelic acid	2,6-DAP	Amino acids, peptides, and analogues	0.835989	0.973435	0.832336	0.462206		1.87652	2.04938	2.42882	3.16331			0.0518	0.0259	0.1358	0.01		0.0063	0.303	0.1057	0.2735
2-Amino-1,3,4,5-eicosanetetrol	2-Amino-1,3,4,5-eicosanetetrol	Others	1.13142	0.937321	0.867747	0.891945		0.815463	0.750102	0.750989	0.847648			0.3315	0.6099	0.427	0.2907		0.0366	0.237	0.1002	0.2524
2-Amino-1,3,4-tetradecanetriol	2-Amino-1,3,4-tetradecanetriol	Others	1.18024	0.862329	0.934657	0.891624		0.897186	0.764537	0.811551	0.869527			0.658	0.9443	0.2645	0.4398		0.9433	0.8351	0.0111	0.0117
2-Amino-1,3-eicosanediol	2-Amino-1,3-eicosanediol	Others	1.12099	1.02742	1.24762	1.07831		1.0366	1.0663	1.16436	1.29369			0.097	0.0065	0.042	0.077		0.032	0.2548	0.1966	0.0133
2-Amino-1,3-octadecanediol	2-Amino-1,3-octadecanediol	Others	1.19545	1.03557	1.10144	0.992462		1.0011	0.915856	0.959033	1.10845			0.0293	0.0207	0.0444	0.0407		0.0229	0.3298	0.0097	0.0699
2-aminoadipic acid	2-Aminoadipic Acid	Amino acids, peptides, and analogues	0.522514	0.315919	0.225018	0.195879		0.638585	0.39173	0.247747	0.228779			0.0351	0.0285	0.0524	0.0281		0.0263	0.4688	0.0014	0.0163
2'-deoxycytidine	2'-Deoxycytidine	Nucleotides	1.7704	1.68591	0.440739	0.436319		0.802661	0.503925	0.226656	0.623709			0.1279	0.0699	0.2726	0.0247		0.2735	0.3308	0.6215	0.7913
2-hydroxybenzaldehyde	2-HBA	Benzene and substituted derivatives	0.849958	0.597637	0.589696	0.548226		0.630942	0.445838	0.415556	0.454106			0.0147	0.0094	0.0263	0.0289		0.0421	0.2032	0.1771	0.0094
2-hydroxymyristic acid	2-Hydroxymyristic Acid	Lipids	1.4414	1.4278	1.23014	0.751303		0.81536	0.553439	0.700703	0.743489			0.7483	0.8313	0.5378	0.5368		0.44	0.6144	0.0483	0.4274
2-LysoPE(18:1)	2-Lysope(18:1)	Lipids	1.22113	1.83627	3.28696	2.55198		2.025	1.42717	2.53888	2.23109			0.0058	0.0041	0.0132	0.0132		0.0422	0.1819	0.0893	0.0191
2-LysoPE(18:2)	2-Lysope(18:2)	Lipids	1.01394	0.623756	1.09969	0.978086		1.16483	0.725897	1.26436	1.14723			0.3276	0.2384	1.0045	0.2691		0.4243	1.0928	0.018	0.3261
2-LysoPE(18:3)	2-Lysope(18:3)	Lipids	1.78102	1.48007	3.02408	2.79484		1.10103	0.625728	1.74652	1.64119			0.0261	0.1129	1.0325	0.631		0.1638	0.9834	0.26	0.5346
2-palmitoylglycerol	2-Palmitoylglycerol	Lipids	1.04268	0.624545	0.282422	0.337504		0.475605	0.330312	0.373644	0.396771			0.3451	0.0265	0.3692	0.0138		0.0095	0.1657	0.2532	0.2824
3-cresotinic acid	3-Cresotinic Acid	Benzene and substituted derivatives	0.853466	1.1102	1.16986	0.861122		0.813362	0.717168	0.60816	0.86972			0.0036	0.0007	0.0089	0.001		0.0192	0.1394	0.0174	0.0131
3-hydroxy-3-methyl-Glutaric acid	3-Oh-3-Met-Glu	Lipids	1.03972	1.62016	1.92188	1.64516		1.52606	1.59503	1.41631	1.71			0.0547	0.0126	0.0356	0.0312		0.7228	0.1031	0.2814	0.2283
3-O-feruloylquinic acid	3O-fer	Cinnamic acids and derivatives	0.742805	0.207146	0.156653	0.243555		0.165515	0.349645	0.274058	0.223255			0.0017	0.0041	0.0171	0.0117		0.0098	0.3385	0.0187	0.0151
3-oxoglutaric acid	Quinate	Organic acids	0.552837	0.327864	0.318689	0.300137		0.627852	0.552352	0.356577	0.288329			0.0658	0.0742	0.2356	0.1187		0.1317	0.2325	0.0341	0.4396
4-acetamidobutanoate	4-Acmidobutanoate	Amino acids, peptides, and analogues	1.41497	1.24585	1.829	1.32887		0.808198	0.626351	0.807733	0.492383			0.0009	0.006	0.0248	0.0092		0.0089	0.1653	0.0268	0.0102
4-Hydroxybutyric Acid	3-oxoglu	Organic acids	1.45017	1.78515	1.99737	2.31774		1.29543	1.00502	1.37026	1.38637			0.2011	0.0148	0.0242	0.0388		0.0312	0.3809	0.0432	0.0106
4-Nitrophenol	4-Nitrophenol	Benzene and substituted derivatives	1.1504	1.0417	1.15137	0.862007		0.985727	0.990893	0.827539	0.913222			0.3621	0.1374	0.2427	0.0152		0.0157	0.3903	0.3167	0.0224
5'-deoxy-5'-(methylthio)adenosine	5'-deoxy-5'-met ade	Carbohydrates and carbohydrate conjugates	4.24393	21.7583	25.0347	23.3847		23.3847	22.9764	21.0943	18.6939			0.1125	0.3121	0.2554	0.1593		0.0048	1.5458	0.0209	0.0351
9-HODE	9-HODE	Lipids	1.61657	0.796003	0.812807	0.715575		0.36059	0.327491	0.36454	0.679129			0.0168	0.0156	0.043	0.0049		0.4092	0.5631	0.4052	0.3964
9-HOTrE	9-HOTrE	Lipids	1.52176	0.440318	0.190164	0.556069		0.419537	0.460822	0.835393	2.23008			0.3692	0.8179	0.9903	0.7907		0.1384	0.3931	0.0227	0.4673
9-OxoOTrE	Acetoacetate	Lipids	2.53254	6.17075	7.10484	5.95525		2.13768	2.65801	3.10353	2.86815			0.1761	0.0473	0.1545	0.0563		0.3282	0.5247	0.3869	0.3739
acetoacetate	GHB	Organic acids	1.24323	1.55822	1.40611	1.40749		2.78875	2.28306	3.37323	3.74462			0.5002	0.222	0.0422	0.8673		0.8722	1.1573	0.2197	0.2705
aconitic acid	Adenine	Nucleotides	0.909209	0.974672	1.72854	1.33738		2.12942	1.56413	2.15944	1.45744			0.0217	0.0141	0.0144	0.0241		0.045	0.4904	0.1775	0.0153
adenine	Adenosine	Nucleotides	2.3201	1.70448	1.71854	1.43151		0.980962	0.781924	0.852066	0.621812			0.1325	0.8335	1.4975	0.0689		0.3828	0.505	0.3173	0.8026
adenosine	5'-AMP	Nucleotides	2.55352	4.11608	5.48105	4.71637		3.43943	2.86243	2.97459	2.77434			0.0457	0.0466	0.0386	0.0682		0.0665	0.0793	0.0052	0.0025
adenosine 5'-monophosphate	Adipic acid	Carbohydrates and carbohydrate conjugates	0.857388	1.04816	0.725467	0.808091		0.80295	0.601018	0.74867	0.836224			0.0032	0.0326	0.0198	0.0283		0.0388	0.7425	0.0148	0.6251
adipic acid	Agmatine	Nucleotides	8.18915	0.799187	1.45906	1.86256		1.58491	1.08143	1.69757	2.27699			0.1858	0.0505	0.1815	0.1507		0.1067	0.4109	0.342	0.2629
agmatine	Ala	Amino acids, peptides, and analogues	2.39138	2.54598	2.88209	1.97127		2.48098	0.842302	0.931874	0.741997			0.002	0.0467	0.058	0.321		0.0913	0.2001	0.0202	0.2756
alanine	α-ketoglu	Carbohydrates and carbohydrate conjugates	0.554284	0.421642	0.441696	0.419366		0.641382	0.687929	0.461334	0.391326			0.0478	0.038	0.0075	0.0075		0.0765	0.1542	0.0068	0.0011
alpha-ketoglutarate	Api-6C-ara-8C-ara	Flavonoids	1.17472	1	2.26096	2.63433		1.21268	1.37898	1.13737	3.23258			0.36	0.0345	0.0244	0.0442		0.0186	0.1505	0.0053	0.0075
apigenin 6-C-α-L-arabinosyl-8-C-β-L-arabinoside	Ara	Carbohydrates and carbohydrate conjugates	1.47555	0.944514	0.554189	0.706568		1.41313	0.8248	0.671017	0.868939			0	0.0007	0.0217	0.129		0.2105	0.1684	0.3011	0.0226
arabinose	Arachidate (20:0)	Lipids	1.11091	1.50642	0.850246	0.886942		1.02263	0.713311	0.662241	0.72344			0.5642	0.4665	0.3225	0.742		0.5356	0.3706	0.1975	0.5122
arachidate (20:0)	Arg	Amino acids, peptides, and analogues	3.46564	3.31067	3.77461	2.99321		1.54182	1.22933	1.37561	1.686			0.0138	0.0129	0.0006	0.0207		0.1003	0.5463	0.3994	0.2818
arginine	ArgSuc	Amino acids, peptides, and analogues	5.73944	8.4603	8.5427	8.88409		1.5892	1.89997	3.45544	4.50379			0.3348	0.0934	0.5916	0.4452		0.2023	0.7212	0.5825	0.5741
ascorbate (Vitamin C)	VC	Cofactors, Prosthetic Groups, Electron Carriers	1.22173	5.86173	5.87379	3.75481		2.21881	1.45313	2.80584	2.1833			0.0984	0.0468	0.1957	0.0917		0.3145	1.3047	0.4395	0.0268
asparagine	Asn	Amino acids, peptides, and analogues	4.09576	3.5064	6.76671	6.67898		1.17945	0.830981	1.21623	1.14612			0.6518	0.0943	0.0378	0.0748		0.1092	0.5865	0.0434	0.0147
aspartate	Asp	Amino acids, peptides, and analogues	0.513416	0.592818	0.262215	0.298261		0.74826	0.490242	0.433477	0.884094			0.0163	0.0083	0.1432	0.0837		0.0345	0.2227	0.1914	0.034
astilbin #1	Astilbin #1	Flavonoids	0.660803	0.506878	0.381516	0.431018		0.774781	0.817355	0.85611	0.788104			0.8675	0.3247	0.1568	0.0877		0.0651	0.2193	0.0121	0.0709
astilbin #2	Astilbin #2	Flavonoids	0.706973	0.513158	0.391589	0.459089		0.699786	0.802579	0.716437	0.747021			0.078	0.0216	0.0831	0.1063		0.0121	0.6513	0.0236	0.0313
astilbin #3	Astilbin #3	Flavonoids	0.67786	0.59069	0.379052	0.601019		0.742719	0.644276	0.846896	0.713611			0.0723	0.025	0.0784	0.117		0.395	0.5104	0.3101	0.3418
azelaic acid	Aconitic acid	Organic acids	1.19502	1.04492	1.0287	0.990847		0.886901	0.889331	0.969507	1.06513			0.0265	0.0013	0.0007	0.0063		0.0002	0.1516	0.0104	0.0052
benzoic acid	Benzoic Acid	Benzene and substituted derivatives	0.91629	1.02214	1.00164	0.877836		0.903618	0.914614	0.866248	0.984942			0.0073	0.1432	0.0479	0.9843		0.3389	0.6509	0.456	0.862
betaine	Bet	Amino acids, peptides, and analogues	0.755872	0.52952	0.41502	0.255431		0.7843	0.441499	0.517395	0.612314			0.0162	0.0519	0.0699	0.6743		0.0259	0.1223	0.0117	0.0487
caffeic acid	Caffeic acid	Cinnamic acids and derivatives	0.824226	0.808578	0.655797	0.741677		0.861431	0.892999	0.877763	0.878814			0.9548	0.2655	0.145	0.0677		0.6028	0.6079	0.2204	0.1734
caffeic acid-O-hexoside #1	Caf-O-hex #1	Cinnamic acids and derivatives	0.851397	1.56875	1.96839	1.9799		1.05269	2.00904	2.76537	3.45276			0.1615	0.4936	1.8126	0.4297		0.0638	0.8889	0.666	0.8614
caffeic acid-O-hexoside #2	Caf-O-hex #2	Cinnamic acids and derivatives	1.13878	1.64973	2.49669	3.00992		1.19604	1.44532	2.07351	2.24586			0.0171	0.0026	0.0163	0.0134		0.0072	0.1418	0.0129	0.0038
caffeoyltartaric acid	Caf-tar	Cinnamic acids and derivatives	0.760801	0.633459	0.652661	0.711515		0.785581	0.772496	0.91848	0.855293			0.0005	0.0015	0.0028	0.0087		0.005	0.0645	0.0005	0.0002
caftaric acid-glutathione	Caftaric Acid-GSH	Amino acid derivatives	1.02377	2.1855	0.844634	0.830009		3.03921	3.13444	1.18733	1.85271			0.3577	0.6272	1.0652	0.8308		0.2781	1.1224	0.2757	0.309
Catechin	Catechin	Flavonoids	0.967162	0.551783	0.358042	0.280078		0.464436	0.465247	0.441331	0.289364			0.2747	0.8824	0.8723	0.3308		0.1429	0.3995	0.1522	0.3207
chalcone 2'-O-glucoside	Cha-2'O-glc	Flavonoids	0.674377	0.413641	0.307777	0.323141		0.756167	0.733656	0.952632	0.876317			0.8006	0.3497	0.3745	0.6285		0.0459	0.559	0.0458	0.0703
C-hexosyl-methylchrysoeriol	C-hex-met chy	Flavonoids	0.864854	0.806503	0.991015	1.10215		0.997794	1.10406	1.13699	1.19015			0.0164	0.026	0.0176	0.0098		0.1653	0.0575	0.0341	0.025
choline	Choline	Lipids	1.65682	1.88066	1.69554	1.50188		1.97695	1.54221	1.72438	1.87997			0.1526	0.9305	0.2984	0.1633		0.1029	0.3898	0.8251	0.162
chrysoeriol C-glucoside #1	Chr-C-glc #2	Flavonoids	0.392499	0.0450403	0.178235	0.214222		0.415759	0.442659	0.239811	0.309047			0.1304	0.0256	0.0385	0.0252		0.1082	0.2285	0.4068	0.1051
chrysoeriol C-glucoside #2	Chy-C-glc #1	Flavonoids	0.499202	0.422357	0.428893	0.369345		2.444	2.99412	1.3058	3.77282			0.4774	0.463	0.7516	0.6921		0.4407	0.6432	0.0843	0.4234
chrysoeriol-O-hexoside	Chy-O-hex	Flavonoids	1.33896	1.44429	1.11317	1.35683		0.817446	0.962784	0.972891	1.14123			0.0056	0.1533	0.6336	0.5636		0.206	0.2837	0.4524	0.0483
cis-3,4,5-trimethoxycinnamic acid	Cis-TMCA	Cinnamic acids and derivatives	1.40012	1.49531	1.55558	1.2867		1.38974	1.40944	1.06312	1.09261			0.5683	0.004	0.0291	0.0421		0.3305	0.1268	0.0083	0.0282
citraconate	Citraconate	Carbohydrates and carbohydrate conjugates	1.18529	1.16326	1.18458	1.08929		1.37433	1.05962	1.09911	1.10872			0.001	0.0021	0.0022	0.0031		0.0015	0.0718	0.001	0.0009
citramalic acid	Citramalic acid	Carbohydrates and carbohydrate conjugates	0.795387	0.59782	0.507012	0.567211		0.278036	0.275141	0.280823	0.263372			0.4606	0.0278	0.0266	0.0622		0.0534	0.5249	0.0139	0.0967
citrate	Cit	Carbohydrates and carbohydrate conjugates	0.70373	0.562782	0.525833	0.480297		0.744273	0.668895	0.627564	0.608266			0.0439	0.0003	0.0011	0.013		0.0018	0.1397	0.0007	0.0033
citrulline	Citr	Amino acids, peptides, and analogues	4.87096	3.26103	1.95787	2.00507		1.06182	0.357258	0.480392	0.593921			0.1305	0.3647	0.864	0.2094		0.4025	0.5626	0.3642	0.8861
coumaric acid hexoside	Cou-hex	Cinnamic acids and derivatives	0.765196	0.722719	0.889205	0.857305		0.837213	0.856258	0.829249	1.04093			0.0007	0.1006	0.1155	0.0187		0.0462	0.144	0.0611	0.1982
cyanidin 3-O-(6''-caffeoyl-glucoside) #1	Cy-3O-6''-caf-glc #1	Flavonoids	1.51989	1.42541	0.99553	1.55956		2.39392	1.11357	1.41507	1.13941			0.5253	0.9264	0.3718	0.1566		0.0314	1.4617	0.1873	0.5028
cyanidin 3-O-(6''-caffeoyl-glucoside) #2	Cy-3O-6''-caf-glc #2	Flavonoids	0.875251	0.287915	0.414922	0.481771		0.752533	0.587632	0.56714	0.635366			0.1037	0.0097	0.009	0.0383		0.1043	0.1762	0.0025	0.0074
cyanidin-3-O-glucoside #1	Cy-3O-glc #1	Flavonoids	0.697216	0.415699	0.317397	0.385447		0.634857	0.642395	0.568805	0.615055			0.9599	0.6452	0.3861	0.9587		0.436	0.4787	0.2181	0.1639
cyanidin-3-O-glucoside #2	Cy-3O-glc #3	Flavonoids	0.917254	0.572851	1.38735	2.02822		0.631273	1.44725	1.69303	2.44149			0.1159	0.0391	0.015	0.0451		0.0658	0.3426	0.0561	0.149
cyanidin-3-O-glucoside #3	Cys	Amino acids, peptides, and analogues	1.70822	3.17374	3.45358	4.6916		3.04639	7.00018	8.00863	11.556			0.0365	0.0019	0.0796	0.01		0.0043	0.1876	0.1913	0.2069
cysteine	Cytidine	Nucleotides	6.13887	3.00805	2.01135	1.20946		0.651954	0.365849	0.365807	0.2884			0.0825	0.0858	0.0652	0.0506		0.1333	0.458	0.0066	0.005
cytidine	Cytosine	Nucleotides	1.61837	1.93526	1.35313	0.860404		2.22953	0.991602	1.22793	1.66149			0.0746	0.9545	1.3648	0.517		0.7259	0.866	0.0879	0.4491
cytosine	Dp-3,5-diglc	Flavonoids	1.45888	0.417801	0.891821	1.01771		0.626269	0.30348	0.240044	0.296221			0.2526	0.0197	0.0085	0.0411		0.0472	0.3372	0.0064	0.0668
delphinidin 3,5-diglucoside	Dp-3O-glc #1	Flavonoids	1.21298	0.674474	0.661406	0.893065		0.775704	0.729638	0.738141	0.4949			0.0423	0.212	0.7321	0.195		0.9657	1.2949	0.5663	0.9137
delphinidin 3-O-glucoside #1	Dp-3O-glc #2	Flavonoids	0.724644	0.526423	0.583566	1.24074		0.844692	0.935512	0.972478	1.04123			0.0029	0.0062	0.0521	0.0293		0.0413	0.199	0.0063	0.1541
delphinidin 3-O-glucoside #2	Dp-3O-6''O-rha-glu	Flavonoids	0.701474	0.290218	0.516213	0.733982		0.417225	0.589622	0.586691	0.494341			0.987	0.0711	0.0534	0.0084		0.0226	0.1186	0.0381	0.0242
delphinidin-3-O-(6''-O-alpha-rhamnopyranosyl-beta-glucopyranoside)	DiGal glu #1	Hydrolyzable Tannins	0.895641	1.01272	0.884344	1.65914		1.01758	1.2033	0.662037	0.307308			0.0004	0.0046	0.0447	0.018		0.0283	0.11	0.0185	0.0034
digalloylglucose #1	DiGal glu #2	Hydrolyzable Tannins	0.795067	0.77588	0.914881	0.982302		1.18563	0.449272	0.485101	0.151346			0.0321	0.0382	0.0025	0.0039		0.1846	0.601	0.0438	0.0446
digalloylglucose #2	Dihydro que	Flavonoids	0.67644	0.17869	0.114409	0.381733		0.223612	0.313038	0.387653	0.446945			0.6482	0.4226	0.8023	0.2522		0.2679	0.2673	0.4181	0.5186
dihydroquercetin	Dihydro que-O-hex #1	Flavonoids	0.730967	0.413801	0.29711	0.416968		0.550551	0.617435	0.565283	0.478542			0.0929	0.0155	0.0356	0.2312		0.0247	0.4721	0.0062	0.2098
dihydroquercetin-O-hexoside #1	Dihydro que-O-hex #2	Flavonoids	0.75762	0.481649	0.351288	0.506657		0.614225	0.730781	0.658202	0.671291			0.0472	0.0333	0.119	0.083		0.0803	0.5094	0.6406	0.1186
dihydroquercetin-O-hexoside #2	Dimethyl malonate	Carbohydrates and carbohydrate conjugates	0.985137	0.826212	0.929294	0.838536		1.16812	0.957329	1.17793	0.901672			0.0175	0.0064	0.0017	0.0212		0.0151	0.2316	0.0003	0.0326
dimethyl malonate	DAO	Others	0.84401	0.869001	1.04023	0.99761		1.02068	1.05971	1.25052	1.52515			0.0024	0.0229	0.014	0.0175		0.0415	0.2872	0.0204	0.0211
dodecyl (dimethyl) amine oxide	Ela-hex	Ellagic acd and conjugates	1.23262	1.39143	1.15332	1.94258		0.923137	1.53154	1.46178	1.65407			0.9022	0.334	0.0896	0.1573		0.0501	0.1034	0.0104	0.0746
ellagic acid xyloside	Ela-xyl	Ellagic acd and conjugates	1.00768	1.44996	1.47345	2.67296		1.10808	1.85242	1.9341	1.97148			0.0026	0.016	0.0719	0.4333		0.0721	0.3405	0.0126	0.0093
Epicatechin	Epicatechin	Flavonoids	0.857855	0.506009	0.332958	0.308995		0.582354	0.608975	0.502819	0.368216			0.8582	0.0164	0.1537	1.0542		0.2982	0.3009	0.127	0.6627
epicatechin gallate	ECG	Flavonoids	0.856217	0.258186	0.0996595	0.0889439		0.166763	0.0782043	0.0444115	0.0211747			0.2781	0.0473	0.4492	0.0061		0.1218	0.7586	0.1866	0.9169
epigallocatechin	EGC	Flavonoids	0.686176	0.34648	0.27907	0.464848		0.556058	0.518552	0.73418	0.61801			0.536	0.458	0.4752	0.9156		0.0849	0.5235	0.483	0.3482
eriodictyol	Eri	Flavonoids	1.11709	0.521387	0.528117	0.603553		0.496144	0.695082	0.667641	1.16181			0.2074	0.0241	0.1059	0.0229		0.0901	0.0152	0.0071	0.0031
ethanolamine	Eriodictyol	Lipids	0.833073	1.04361	0.509295	0.652737		1.78429	0.890316	0.645987	1.47729			0.0484	0.3028	0.9138	0.7419		0.0003	1.0202	0.6663	0.3802
ferulate	Ferulate	Cinnamic acids and derivatives	0.938557	0.836737	0.352038	0.597135		0.578625	0.493431	0.596979	0.552754			0.4015	0.4403	1.234	0.2682		0.4055	0.4261	0.0241	0.2048
formyltetrahydrofolate	Cho-Thf	Pteridines and derivatives	1.38164	0.833405	0.917494	1.11756		0.795798	0.825422	0.823573	1.02706			0.0196	0.2767	0.0422	0.0161		0.7139	0.2488	0.0776	0.058
fructose	Fru	Carbohydrates and carbohydrate conjugates	0.909514	0.715458	0.141916	0.175919		0.826892	0.353897	0.137524	0.445669			0.0116	0.1249	0.8414	0.9325		0.1084	0.0661	0.0036	0.0021
fructose 6-phosphate	F6P	Carbohydrates and carbohydrate conjugates	2.84215	2.91165	2.51602	1.78913		1.75821	0.959084	1.01052	1.05094			#DIV/0!	0.0257	0.0175	0.0111		0.0043	0.033	0.0071	0.0037
gallic acid	Gallic Acid	Benzene and substituted derivatives	9.06046	16.9989	13.7045	13.4946		9.3877	14.2079	12.2792	8.19488			0.0149	0.0376	0.0716	0.1204		0.0002	0.0354	0.0034	0.0039
galloyl-HHDP-glucose #1	Gal-HHDP-glu #1	Hydrolyzable Tannins	0.631952	0.340915	0.151677	0.197405		0.31672	0.123105	0.108089	0.0489911			0.0795	0.0072	0.008	0.0577		0.0162	0.419	0.004	0.0662
galloyl-HHDP-glucose #2	Gal-HHDP-glu #2	Hydrolyzable Tannins	0.650576	0.505263	0.300583	0.434919		0.524159	0.389332	0.191304	0.0678664			0.3593	0.4147	0.5111	0.1718		0.1741	1.0076	0.0646	0.033
gamma-aminobutyrate (GABA)	GABA	Amino acids, peptides, and analogues	1.49869	1.44785	0.955995	0.654624		1.96455	0.846957	1.3406	2.11044			0.0124	0.0045	0.0052	0.0032		0.0102	0.0898	0.0197	0.0144
gamma-guanidinobutyric acid	γ-GBH	Amino acids, peptides, and analogues	1.13921	1.39398	2.35544	2.39641		1.67114	1.84489	2.47369	3.65916			0.0692	0.0021	0.0206	0.0046		0.0296	0.0831	0.001	0.0014
gluconic acid	Gluconic acid	Carbohydrates and carbohydrate conjugates	1.4376	1.09663	1.30838	1.38891		0.78071	0.625959	0.757141	0.754966			0.0018	0.018	0.0357	0.0131		0.0029	0.3805	0.3128	0.906
glucosamine	Glucosamine	Carbohydrates and carbohydrate conjugates	1.85185	1.28256	0.729164	0.919212		0.867876	0.38561	0.423822	0.742873			0.2127	0.0902	0.5178	0.1371		0.3761	0.36	0.2092	0.0473
glucosaminic acid	GAA	Carbohydrates and carbohydrate conjugates	2.42173	2.88463	3.18811	3.43757		1.32886	1.13541	1.15689	1.32448			0.0003	0.0019	0.005	0.005		0.0043	0.1106	0.0003	0.0261
glucose	Glucose	Carbohydrates and carbohydrate conjugates	2.4847	4.9691	5.41343	5.57174		2.78666	3.00539	3.24636	3.56917			0.302	0.2478	1.2822	0.2728		0.12	1.1622	0.5724	0.2934
glucose 6-phosphate	G6P	Carbohydrates and carbohydrate conjugates	5.00363	7.78847	4.44684	4.20847		4.05015	2.09106	2.34886	3.20087			0.0216	0.0157	0.2062	0.383		0.2331	0.6999	0.0685	0.8599
glutamic acid	Glu	Amino acids, peptides, and analogues	1.48955	2.46726	2.2079	2.44495		2.73729	2.2958	2.15647	2.46991			0.3706	0.1825	0.9096	0.1854		0.0235	0.5736	0.4239	0.2081
glutamine	Gln	Amino acids, peptides, and analogues	1.58771	1.38852	0.931139	0.451453		1.04603	0.776312	0.459278	0.3544			0.8052	0.0037	0.2792	0.7711		0.0381	0.2156	0.3397	0.303
glutamyl-leucine	Glu-Leu	Amino acids, peptides, and analogues	0.769673	1.1766	1.35755	1.77086		1.92256	1.65544	2.23081	2.30876			0.5271	0.0038	0.0105	0.0135		0.0145	0.0513	0.0102	0.0114
glutathione (oxidized)	GSSG	Amino acids, peptides, and analogues	4.76162	7.34171	7.57971	7.56955		1.25571	0.96664	0.552245	0.559544			0.0208	0.2039	0.0898	0.2318		0.0844	0.4185	0.0585	0.1095
glutathione (reduced)	GSH	Amino acids, peptides, and analogues	1.91264	2.43819	2.22881	2.08995		1.40215	0.562986	0.473633	0.518766			0.0036	0.2063	0.1085	0.2316		0.0843	0.4329	0.033	0.2822
glyceraldehyde	Glyceral	Carbohydrates and carbohydrate conjugates	1.41675	1.27807	0.793572	0.950164		0.789103	0.781257	0.918466	1.23723			0.8689	0.4226	0.8453	0.4383		0.4226	#DIV/0!	#DIV/0!	0.282
glycerate	Glycerate	Carbohydrates and carbohydrate conjugates	0.646118	0.781889	0.885752	0.858467		0.914749	1.26493	1.18623	1.10296			0.313	0.1931	0.1995	0.2378		0.0916	0.2564	0.027	0.0287
glycerol	Glycerate	Lipids	1.89276	1.87455	1.37093	1.05661		1.12565	0.783372	0.838004	0.969354			0.5028	0.1998	0.2251	0.9823		0.0814	0.7923	0.1449	0.0023
glycine	Gly	Amino acids, peptides, and analogues	1.61113	2.38593	0.870511	0.99765		1.88442	1.30259	0.856675	2.55827			0.0378	0.1456	0.8646	1.0004		0.0049	0.7598	0.4964	0.2714
glycolate (hydroxyacetate)	Gly-OH	Carbohydrates and carbohydrate conjugates	1.19333	0.911775	0.89156	0.798705		0.947644	0.837154	0.816588	0.871812			0.2982	0.9486	0.8926	0.1919		0.0846	0.4589	0.1957	0.1636
guanidine	Guanidine	Nucleotides	0.771995	0.5386	0.347726	0.281425		1.18814	0.323094	0.233366	0.537455			0.6939	0.6554	0.8864	0.107		0.3195	0.92	0.132	0.7276
guanine	Guanine	Nucleotides	6.30762	2.99142	2.78539	2.73364		0.567693	0.416418	0.51171	0.632164			0.3048	0.0117	0.0278	0.0379		0.0455	0.0424	0.0202	0.0121
guanosine	Guanosine	Nucleotides	7.38196	3.90075	3.73207	3.64989		0.638786	0.506183	0.64382	0.886051			0.3542	#DIV/0!	0.2075	0.0121		0.1886	0.5104	0.1879	0.2311
guanosine 5'- monophosphate (5'-GMP)	5'-GMP	Nucleotides	1.85173	1.9711	2.96045	2.93391		1.91858	1.34551	1.56988	1.32014			0.0265	0.0101	0.6661	0.295		0.104	0.2354	0.0157	0.4864
guanosine 5'-diphosphate	5'-GDP	Nucleotides	0.65459	0.259689	0.486983	0.327491		0.217357	0.394006	0.477186	0.427887			0.4454	0.2876	0.5122	0.8331		0.0881	0.2111	0.1713	0.4725
HHDP-digalloylglucose #1	HHDP-gal glu#1	Hydrolyzable Tannins	0.531129	0.387868	0.0865336	0.188982		0.365342	0.0948575	0.0550599	0.0583675			0.3146	0.0143	0.2403	0.2193		0.3363	0.2809	0.2333	0.2202
HHDP-digalloylglucose #2	HHDP-gal glu#2	Hydrolyzable Tannins	0.737347	0.76491	0.376971	0.659058		0.768302	0.583557	0.269426	0.247497			0.4226	#DIV/0!	0.6062	0.1824		0.4226	0.6061	0.4226	0.0572
histidine	His	Amino acids, peptides, and analogues	2.29338	3.49701	4.57981	4.12459		2.47404	3.29712	3.65569	4.45153			0.0014	0.0399	0.0648	0.4319		0.0616	0.2686	0.0238	0.0125
homoserine	HSer	Amino acids, peptides, and analogues	1.18892	0.809416	0.667948	0.597366		0.862644	0.704162	0.705019	0.976006			0.4	0.0241	0.0336	0.3468		0.1159	0.1288	0.0032	0.0178
hydroxybenzoic acid-O-hexoside	HBA-O-hex	Benzene and substituted derivatives	0.581589	0.432585	0.334033	0.374057		0.582086	0.509952	0.676255	0.497175			0.237	0.389	1.0918	0.3668		0.2327	0.6865	0.776	0.772
hydroxy-hexanoate-glucoside	OH-hex-glc	Fatty Acyls	0.692041	0.469838	0.483071	0.506729		0.743405	0.760589	0.861414	0.806318			0.0059	0.0092	0.7567	0.6967		0.0265	0.4804	0.1028	0.3082
hypoxanthine	Hypoxanthine	Nucleotides	1.50879	1.10536	0.893127	0.726647		0.586465	0.516086	0.410558	0.510952			0.0063	0.7427	0.0335	0.4289		0.9212	0.1235	0.1973	0.3854
indole-3-carbaldehyde	Azelaic acid	Organic acids	0.835395	0.612544	0.826841	0.898813		0.662605	0.609468	0.703101	0.876483			0.0905	0.0131	0.1047	0.1011		0.0027	0.0395	0.0457	0.0139
inosine	Inosine	Nucleotides	2.47318	2.16252	0.946272	10.3895		0.594575	0.681178	0.982959	2.85319			0.1512	0.0006	0.0312	0.0177		0.0106	0.1782	0.0043	0.0015
isocitrate	Ice	Carbohydrates and carbohydrate conjugates	0.984229	0.828695	0.693382	0.607837		0.809921	0.711849	0.710804	0.653162			0.2023	#DIV/0!	0.5274	0.4928		0.4226	1.087	0.1216	0.0389
isoleucine	Ile	Amino acids, peptides, and analogues	1.21643	1.25162	1.99864	2.30288		1.68655	1.20191	2.35796	2.67114			0.0269	0.0051	0.0057	0.0027		0.0101	0.0198	0.004	0.0132
isoorientin	Isoo	Flavonoids	1.66864	1.30664	1.45776	2.97544		1.14645	1.96046	1.834	1.35442			0.5252	0.1947	1.2173	0.1489		0.2741	0.9621	0.1999	0.8175
isoorientin 7,3'-dimethyl ether	Isoo-7,3'-dimeth	Flavonoids	0.982794	0.910264	1.04133	0.984611		1.06084	0.822944	1.12265	1.0954			0.861	0.2375	0.891	0.4497		0.3545	0.5051	0.6356	0.1816
isoorientin-7,2''-di-O-glucoside	Isor-O-rha	Flavonoids	1.10317	1.59094	1	1.56624		0.939244	0.940992	1.25839	0.630159			0.3308	0.0016	0.0182	0.0138		0.1673	0.1032	0.0084	0.0111
isorhamnetin	Isoscoparin	Flavonoids	1.21814	1	4.71352	4.89056		3.60134	7.58633	4.64515	5.56034			0.3087	0.3684	1.4465	0.8465		0.7133	0.6405	0.137	0.491
isorhamnetin-O-rhamnoside	Isos-2''O-6'''-fer-glu	Flavonoids	1.42983	1.53031	1.17987	4.08244		2.5933	1.65867	1.36715	1.83917			0.4514	0.1893	0.4333	0.189		0.0543	0.6521	0.0248	0.2013
isoscoparin	Isovitexin	Flavonoids	0.887343	0.567965	0.354468	0.453874		0.723768	0.798172	0.713592	0.383693			0.6077	0.0476	0.6958	0.3873		0.139	1.1509	0.4709	0.706
isoscoparin 2''-O-(6'''-(E)-feruloyl)-glucopyranoside	IA	Fatty Acyls	1.49238	0.993004	0.91097	1.24543		0.711001	0.555085	0.54057	0.834046			0.3856	0.2941	0.4012	0.1944		0.4406	0.994	0.0332	0.1213
isovitexin	JA	Lineolic acids and derivatives	1.11441	0.920233	1.07329	1.38026		0.526485	0.718188	0.835728	1.23434			0.4732	0.2235	0.4647	0.2781		0.3132	0.2953	0.1047	0.2117
itaconic acid	Kae-3O-glc	Flavonoids	0.649276	0.616124	0.413505	0.73995		0.315705	0.660908	1.1509	0.947838			0.0187	0.0651	0.0456	0.143		0.0667	0.193	0.0215	0.0141
jasmonic acid	Kae-3O-rha	Flavonoids	0.956591	1.23377	1.69952	2.2081		1.05491	2.28647	3.10552	3.97906			0.5562	0.0643	1.1986	0.9528		0.5306	0.3352	0.0552	0.0044
kaempferol-3-O-glucoside	Kae-3O-rha-7O-rha	Flavonoids	0.732336	0.601321	0.541318	1.31219		0.808386	0.579477	0.780282	0.511392			0.0329	0.0135	0.0257	0.0321		0.0617	0.4201	0.0175	0.004
kaempferol-3-O-rhamnoside	Kae-7O-rha	Flavonoids	0.498853	0.482742	0.332789	0.319385		0.308703	0.631067	0.729813	0.726759			0.1259	0.0075	0.0152	0.0034		0.0128	0.0335	0.0085	0.0033
kaempferol-7-O-rhamnoside	Ind-3-car	Organic acids	0.502448	0.261951	0.203236	0.159361		0.612799	0.473401	0.556697	0.544427			0.4156	0.0164	0.015	0.0087		0.0991	0.1664	0.0421	0.0866
kynurenate	Leu	Amino acids, peptides, and analogues	1.51787	1.83751	3.41082	4.04056		3.37713	3.24562	5.84745	6.57606			0.1361	0.0578	0.4766	0.2155		0.5293	0.2259	0.9383	0.5278
leucine	Lin eth #1	Amines	1.57817	2.17981	3.15781	3.22075		2.04529	3.76523	3.81309	3.61097			0.0888	0.035	0.0212	0.0559		0.2351	0.4312	0.0249	0.0056
linoleoyl ethanolamide #1	Lin eth #2	Amines	0.889091	4.77746	11.0771	33.2373		5.10187	16.4961	18.1845	19.1391			0.0995	0.3194	0.6931	0.349		0.4575	0.2402	0.0953	0.4038
linoleoyl ethanolamide #2	Luteoforol	Flavonoids	0.791759	0.402228	0.23752	0.213581		0.468304	0.515234	0.390536	0.259311			0.3015	0.0846	0.3047	0.34		0.1444	0.4287	0.1122	0.1717
Luteoforol	Lut-7O-glc	Flavonoids	0.820117	0.562784	0.464145	0.518062		0.716742	0.816998	0.751821	0.820855			0.0212	0.0023	0.0229	0.0279		0.1017	0.1965	0.0137	0.0264
luteolin 7-O-glucoside	Lys	Amino acids, peptides, and analogues	2.41637	1.79538	2.40249	2.38796		1.31626	1.12291	1.55316	2.15241			0.5628	0.4945	1.0116	0.9485		0.36	1.0365	0.987	0.3696
luteolin-di-pentoside	Kynurenate	Organic acids	0.688042	0.415739	0.340582	0.34962		0.603603	0.50122	0.507517	0.521053			0.0346	0.0074	0.0235	0.0286		0.0853	0.0474	0.0067	0.0006
lysine	Maleic Acid	Organic acids	0.847907	0.592737	0.518624	0.522746		0.694387	0.599974	0.59103	0.636923			0.6729	0.3169	0.1645	0.826		0.2688	1.0539	0.0473	0.1557
maleic acid	Mth	Carbohydrates and carbohydrate conjugates	2.90032	4.94492	5.19942	4.05961		3.92395	3.79917	3.35824	3.97511			0.189	0.5142	0.9907	0.3592		0.1709	0.844	0.1165	0.7661
malic acid	Mtt	Carbohydrates and carbohydrate conjugates	5.27678	13.034	9.0464	13.2861		2.63811	3.6125	3.2156	4.76244			0.013	0.0171	0.0006	0.0027		0.0406	0.0796	0.0078	0.0022
maltohexaose	Mat	Carbohydrates and carbohydrate conjugates	5.50539	12.1436	14.9219	16.2681		2.52861	3.89358	3.46452	4.19806			0.1066	0.0194	0.0713	0.0251		0.0032	0.7364	0.5083	0.5057
maltotetraose	Mv-3O-6O-co-glc	Flavonoids	4.88121	2.81564	6.1105	11.5193		8.88866	14.25	5.93714	6.28804			0.3508	0.2209	0.9764	0.5575		0.5427	0.6875	0.1427	0.3743
maltotriose	Met	Amino acids, peptides, and analogues	1.65187	2.20606	2.6654	2.25856		1.85807	1.30815	1.89404	1.68627			0.3085	0.0157	0.1203	0.2017		0.1104	1.2495	0.0423	0.1309
malvidin 3-O-(6-O-coumaryl)-glucoside	αMGP	Carbohydrates and carbohydrate conjugates	1.17067	1.03791	0.912421	1.00419		1.32439	1.13607	1.18663	1.24237			0.1052	0.0023	0.0078	0.0246		0.0498	0.0779	0.0141	0.0224
methionine	Methylbenzoate	Amino acids, peptides, and analogues	0.638441	0.468049	0.515894	0.560964		0.881585	0.912703	1.00323	0.885676			0.8896	0.0419	0.5012	0.1287		0.2478	0.3946	0.0662	0.1834
methyl-alpha-glucopyranoside	Met-suc	Fatty Acyls	0.754554	0.541228	0.585298	0.712577		0.937373	1.0414	1.06074	1.31671			0.5601	0.761	0.132	0.5058		0.047	0.8436	0.7662	0.4064
methylbenzoate	Mono glu #1	Hydrolyzable Tannins	1.25914	1.04947	0.756939	0.824759		2.09913	0.726043	0.909536	1.27704			0.3061	0.2738	0.3066	0.4071		0.0174	1.2108	0.3841	0.3484
methylsuccinic acid	Mono glu #2	Hydrolyzable Tannins	0.946122	2.38668	3.7446	3.61362		4.32122	6.77573	6.69613	5.99035			0.3117	0.325	0.0097	0.0202		0.0075	0.1744	0.0062	0.1176
monogalloyl glucose #1	Mono glu #3	Hydrolyzable Tannins	1.21858	1.36241	1.47317	1.60018		1.40672	1.39424	1.76103	1.74179			0.0063	0.0021	0.0009	0.0021		0.0645	0.029	0.0187	0.0017
monogalloyl glucose #2	Mono glu #4	Hydrolyzable Tannins	3.99753	68.5118	129.306	132.102		18.0718	26.2566	26.2412	20.1262			0.3262	0.0264	0.0567	0.1636		0.2105	0.2775	0.0598	0.0139
monogalloyl glucose #3	My-3O-glc #1	Flavonoids	0.774354	0.527705	0.632153	0.939043		0.544722	0.475162	1.07057	0.8031			0.2794	0.4352	0.1795	0.5276		0.4275	0.6397	0.0959	0.7327
monogalloyl glucose #4	My-3O-hex #1	Flavonoids	0.636033	0.544206	0.661374	0.859069		1.35939	1.22826	1.71245	1.15745			0.0124	0.0526	0.1219	0.1199		0.1096	0.0359	0.025	0.1752
morin	My-3O-hex #2	Flavonoids	0.597439	0.434455	0.561901	0.413557		0.4923	0.593844	0.445057	0.586931			0.3303	0.2744	0.263	0.1709		0.3529	0.3541	0.2456	0.1018
myricetin-3-O-glucuronide #1	N,N'-DCU	Others	0.99577	0.981898	0.961537	0.865104		0.964182	0.881671	0.879803	0.917942			0.1126	0.3705	0.1646	0.5498		0.1596	0.5138	0.0491	0.1313
myricetin-3-O-hexoside #1	N6-AcLys	Amino acids, peptides, and analogues	0.531101	0.75496	1.04845	0.967423		1.30614	1.27221	2.92205	3.8278			0.1759	0.0091	0.0199	0.0266		0.166	0.1047	0.0008	0.0032
myricetin-3-O-hexoside #2	N-AcAsp	Amino acids, peptides, and analogues	2.12642	2.43233	5.78388	10.191		1.9487	4.28846	4.31033	8.03818			0.4226	0.1874	0.2975	0.2299		0.7333	0.7842	0.1055	0.0906
N6-acetyllysine	N-AcGlu	Amino acids, peptides, and analogues	0.834121	0.592563	0.566219	0.535814		0.802192	1.31508	2.47536	0.512506			0.0364	0.0024	0.0209	0.0236		0.0405	0.2356	0.0218	0.1678
N-acetylasparagine	N-AcIsoleu	Amino acids, peptides, and analogues	1.87495	1.98359	1.26056	1.91551		1.70568	1.17273	1.30687	1.05047			0.2547	0.4006	0.2311	0.1847		0.8172	0.9532	0.0373	0.4754
N-acetylglutamate	N-AcLeu	Amino acids, peptides, and analogues	2.94405	1.91907	2.20316	2.35797		1.16645	1.00708	1.48013	0.859048			0.7054	0.459	0.0397	0.1849		0.0281	0.7441	0.0015	0.1284
N-acetylisoleucine	N-AcMet	Amino acids, peptides, and analogues	1.56231	1.07772	1.0643	0.896807		0.777442	0.514674	0.67035	0.599165			0.1143	0.3892	0.2056	0.533		0.1632	0.5651	0.0482	0.1456
N-acetylleucine	N-AcPro	Amino acids, peptides, and analogues	1.41277	1.79249	2.92499	2.9589		2.58554	7.38757	9.29524	19.3803			0.1561	0.0142	0.0894	0.2187		0.7494	0.0808	0.0101	0.0107
N-acetylmethionine	Nar	Flavonoids	1.80673	1	1.83031	1.55188		0.864912	1.02382	1.96251	2.54561			0.0484	0.0158	0.0346	0.0735		0.1283	0.4539	0.0169	0.0136
N-acetylproline	Nar Cha hex	Flavonoids	0.660553	0.540237	0.289815	0.468995		0.719087	0.740926	0.667312	0.719136			0.3311	0.0729	0.7874	0.2523		0.7212	1.4766	0.7765	0.3185
naringenin	Nar cha-C-pen-O-hex	Flavonoids	0.897647	2.68547	5.61488	7.46564		2.42504	2.7548	5.11046	7.63138			0.0172	0.0004	0.0356	0.0372		0.1887	0.5286	0.1642	0.0736
naringenin chalcone	NicA	Cofactors, Prosthetic Groups, Electron Carriers	0.949868	1.05513	1.35262	1.1272		1.17999	1.26974	1.1175	1.02175			0.2268	0.0745	0.219	0.0774		0.0359	0.1657	0.1041	0.3739
naringenin chalcone hexoside	Nicotinate	Cofactors, Prosthetic Groups, Electron Carriers	3.1914	3.25003	4.43954	3.36041		1.86834	1.90913	2.40277	2.51834			0.884	0.1639	1.0406	0.8279		0.1493	1.6836	0.5716	0.5812
naringenin chalcone-C-pentoside-O-hexoside	N-ol-Ser	Lipids	1.2498	1.0796	1.02414	0.932962		0.83108	0.832646	0.933109	1.03741			0.4541	0.0235	0.0214	0.0507		0.1803	0.0844	0.0115	0.0143
nicotinamide	Norvaline	Amino acids, peptides, and analogues	1.66133	2.78244	4.99659	5.87862		2.60662	2.58777	3.72238	3.76801			0.736	0.0181	0.4501	0.1541		0.2564	0.2401	0.2492	0.216
nicotinate	o-coumaric acid	Cinnamic acids and derivatives	0.78891	0.84119	0.995318	1.01567		0.909886	0.873084	0.829241	1.14521			0.0845	0.1652	1.0153	1.1021		0.2092	0.8779	0.2657	0.2706
N-oleoyl-serine	Oleamide	Fatty Acyls	0.724745	0.656923	0.752018	0.411499		1.27403	0.780464	1.00893	1.42955			0.229	0.0849	0.0087	0.0205		0.1643	0.209	0.0325	0.0779
norvaline	Orn	Amino acids, peptides, and analogues	3.02325	2.78917	3.07227	2.41932		1.4472	1.14586	1.20713	1.5504			0.8251	0.3826	0.9695	0.3031		0.0787	0.1913	0.5261	0.1311
o-coumaric acid	Palmitate (16:0)	Lipids	1.00304	0.872646	1.02404	0.806449		1.11637	0.812451	0.869398	0.803994			0.8088	0.0313	0.2905	0.1688		0.7078	0.3081	0.158	0.0361
oleamide	Pantothenate	Cofactors, Prosthetic Groups, Electron Carriers	0.854466	0.489516	0.609155	0.741038		0.534593	0.623822	0.91833	1.11852			0.642	0.0317	0.1282	0.1529		0.5554	0.6293	0.0972	0.007
ornithine	p-coumaric acid	Cinnamic acids and derivatives	0.543894	0.368188	0.28582	0.375925		0.727761	0.641996	0.82824	0.626022			0.1002	0.0327	0.0337	0.1034		0.2244	0.1694	0.0306	0.0621
palmitate (16:0)	P-co-qui	Cinnamic acids and derivatives	0.656397	0.417073	0.80817	0.779458		1.17095	1.54569	2.16883	1.67134			0.8699	0.89	1.5687	0.0051		0.7342	0.6846	0.0253	0.0836
pantothenate	P-co-tar	Cinnamic acids and derivatives	0.553492	0.375513	0.322169	0.401671		0.723524	0.622292	0.848174	0.666991			0.5264	0.1586	0.5788	0.336		0.0141	0.5952	0.2186	0.4566
p-coumaric acid	Pn-3O-6O-glc	Flavonoids	0.659941	0.235589	0.365396	0.843413		3.24706	5.32023	2.11747	3.37852			0.0389	0.1048	0.0381	0.0633		0.051	0.0727	0.006	0.0136
p-Coumaroyl quinic acid	Pt-3-glc	Flavonoids	0.733897	0.629682	1.11656	2.72169		1.38446	2.17825	1.7191	2.88822			0.3662	0.303	0.1098	0.0734		0.0632	0.3926	0.0208	0.0363
p-coumaroyl tartaric acid	Malic Acid	Organic acids	1.0813	1.09963	1.09238	0.969758		1.1367	0.858957	0.977305	0.954693			#DIV/0!	#DIV/0!	0.5161	#DIV/0!		0.4226	1.1587	0.2501	0.2732
peonidin 3-O-(6-O-coumaryl)-glucoside	Phe	Amino acids, peptides, and analogues	0.692094	0.605565	0.716954	0.671286		1.75746	1.16993	1.96984	2.00324			0.5254	0.6886	1.0371	0.6371		0.278	0.3119	0.0803	0.3761
petunidin 3-glucoside	Pheophorbide A	Cofactors, Prosthetic Groups, Electron Carriers	1	1	1.66021	1		0.802198	0.756529	1.57962	2.82244			0.4226	0.3438	#DIV/0!	0.4327		0.9129	1.1199	0.5178	0.2241
phenylalanine	PC	Lipids	1.32321	1.41598	0.587175	0.221908		2.07062	1.23425	1.17611	0.83206			0.0744	0.2572	0.1078	0.89		0.1423	0.7827	0.231	0.1832
pheophorbide A	P-diglu	Others	2.28459	3.72596	4.13068	4.0466		2.21564	2.44086	2.59788	2.84026			0.6548	0.8846	0.4452	0.8899		0.7645	1.4653	0.1408	0.347
phosphocholine	PA mono-2-eth Ester	Lipids	1.13454	1.05017	1.01948	0.9118		0.842642	0.891334	0.926988	0.962025			0.2726	0.0328	0.0084	0.0277		0.2289	0.5136	0.4771	0.2972
phospho-diglucose	Phytosphingosine	Lipids	1.01397	0.837887	0.757329	0.563483		0.647815	0.506853	0.396397	0.460795			0.0424	0.0223	1.1457	0.8273		0.2685	0.2552	0.0287	0.0942
phytosphingosine	Pinolenic Ccid	Lipids	1.11567	1.03069	0.801477	0.718391		0.861564	0.754847	0.9176	0.760834			0.0016	0.2412	0.8832	0.8275		0.3399	0.612	0.0496	0.0055
pinolenic acid	Pip	Amino acids, peptides, and analogues	1.3073	1.55213	1.60695	2.52227		1.13865	1.53353	1.89805	1.37771			0.0012	0.0022	0.0034	0.0089		0.0139	0.6954	0.1116	0.0292
pipecolic acid	Procy B1	Flavonoids	0.854973	0.636629	0.505313	0.551165		0.708874	0.98609	0.934661	0.774787			0.0493	0.1524	0.2018	0.3298		0.0589	1.4071	0.9735	0.8978
procyanidin dimer B1	Procy B2	Flavonoids	0.722714	0.373099	0.254938	0.262842		0.501521	0.65333	0.53864	0.397925			0.007	0.0191	0.0126	0.0613		0.7175	0.3738	0.3087	0.2106
procyanidin dimer B2	procy B2	Flavonoids	0.884754	1.07682	1.03222	1.13432		1.5651	1.82679	1.61581	1.47806			0.2227	0.0009	0.0187	0.0717		0.1931	0.1539	0.0132	0.0025
procyanidin dimer B3	Procy B4	Flavonoids	0.770428	0.52048	0.401906	0.429759		0.66856	0.809871	0.701649	0.566292			0.3414	0.4666	0.0566	0.0068		0.2689	0.4491	0.1482	0.0789
procyanidin dimer B4	Procy B5	Flavonoids	0.81843	0.629597	0.521965	0.567941		0.869275	0.961416	0.813152	0.707981			0.0001	0.2093	0.4745	0.554		0.5327	0.8772	0.0424	0.1647
procyanidin dimer B5	Procy-O-gal #1	Flavonoids	0.942516	1.02883	1.12348	1.31307		1.18944	1.80001	1.91976	1.71998			0.5511	0.3227	1.5945	0.8664		0.9917	0.9114	0.3421	0.3445
procyanidin-O-gallate #1	Procy-O-gal #2	Flavonoids	0.787772	0.262151	0.0749427	0.0669631		0.234671	0.288291	0.203436	0.134694			0.3601	0.5628	1.2038	0.6931		0.1193	0.8363	0.0196	0.3591
procyanidin-O-gallate #2	Pro	Amino acids, peptides, and analogues	1.27643	4.08924	5.12646	8.3505		3.06209	10.032	12.5432	18.156			0.5387	0.6119	0.9372	0.9814		0.3047	0.8572	0.5319	0.0962
proline	Phenoxyacetic Acid	Organic acids	0.55764	0.567949	0.541078	0.633706		1.67241	1.62163	1.30987	1.70416			0.9914	0.3739	1.0301	0.6913		0.4342	0.1635	0.5908	0.0849
propionic acid	Procat	Benzene and substituted derivatives	0.988788	1.0398	1.11769	0.92511		1.08632	0.911902	0.836621	0.776765			0.3328	0.0081	0.362	1.2113		0.013	0.501	0.6613	0.0645
protocatechuic acid	Procat-O-hex #1	Benzene and substituted derivatives	1.00104	1.48822	2.36505	3.22299		1.71163	2.82619	3.85266	4.38665			0.6963	0.6936	0.2028	0.583		0.3508	0.6253	0.2567	0.2747
protocatechuic Acid O-hexoside #1	Procat-O-hex #2	Benzene and substituted derivatives	1.0591	1.14433	1.12804	1.55502		1.23693	1.03812	1.40803	1.25589			0.1393	0.3342	1.0255	0.2235		0.0173	0.6536	0.2759	0.1232
protocatechuic Acid O-hexoside #2	Pyridoxal	Cofactors, Prosthetic Groups, Electron Carriers	0.5445	0.598627	0.914009	1.47154		0.934179	1.63058	1.47579	2.15887			0.1314	0.007	0.003	0.0045		0.0154	0.1542	0.0617	0.056
pyridoxal	Pyridoxamine(VB6)	Cofactors, Prosthetic Groups, Electron Carriers	2.13619	2.23602	2.18636	2.47324		1.87974	1.75885	1.88342	1.47856			0.1156	0.2475	1.4354	0.6322		0.5034	0.4452	0.9831	0.2132
pyridoxamine (vitamin B6)	Pyridoxine (VB6)	Cofactors, Prosthetic Groups, Electron Carriers	0.851417	0.917337	1.20703	1.43705		1.33375	1.36133	1.16405	1.49065			0.5237	0.7402	0.453	1.112		0.9931	1.211	0.2447	0.1357
pyridoxine (vitamin B6)	Pyr	Amino acids, peptides, and analogues	1.36072	0.801004	0.270982	0.191734		0.787454	0.452364	0.16227	0.220147			0.042	0.5616	0.8163	1.3082		0.2362	0.7631	0.0046	0.1369
pyroglutamic acid	Pyruvate	Carbohydrates and carbohydrate conjugates	0.778112	0.373425	0.325116	0.301465		0.504244	0.357994	0.356514	0.331503			0.0789	0.6522	0.4589	0.2159		0.3291	0.1923	0.4535	0.2792
pyruvate	Que	Flavonoids	1.0963	0.941697	0.834022	1.50596		0.821544	1.29782	1.83469	4.18438			0.404	0.0858	0.5034	0.2913		0.4032	0.6658	0.4924	0.1426
quercetin	Que-3-gal	Flavonoids	0.642622	0.627106	0.718173	1.35218		0.720018	1.00351	1.02622	1.34642			0.0281	0.4841	0.2234	0.0762		0.041	0.184	0.0236	0.0197
quercetin 3-D-galactoside	Que-3O-rha #1	Flavonoids	0.931082	1.70856	3.20434	4.78898		2.18775	2.87082	4.02353	6.28867			0.6894	0.9891	1.6038	1.122		0.1691	0.7603	0.2614	0.274
quercetin-3-O-rhamnoside #1	Que-3O-rha #2	Flavonoids	0.525936	0.219144	0.252623	0.178031		1.03792	0.861536	0.497803	0.519543			0.0957	0.0128	0.1421	0.0601		0.0136	0.3437	0.1156	0.1608
quercetin-3-O-rhamnoside #2	Que-3O-rut #2	Flavonoids	0.500613	0.505261	0.971674	2.93661		1.46852	3.02409	3.77169	4.34266			0.2384	0.0145	0.2377	0.065		0.0053	0.7863	0.0304	0.1296
quercetin-3-O-rutinoside #2	Propionic Acid	Organic acids	1.44356	1.30141	2.00945	1.204		1.27982	1.96752	1.56903	1.16203			0.0031	0.0009	0.0085	0.8435		0.0104	0.2798	0.0144	0.0044
quinate	Raffinose	Carbohydrates and carbohydrate conjugates	0.78071	0.858852	0.864309	1.034		1.96711	1.64835	1.50181	2.05112			0.3325	0.5129	0.4435	0.2518		0.8403	0.3832	0.4998	0.3293
raffinose	Rhamnetin	Flavonoids	1.59053	1.03216	1.2599	1.4969		0.867978	0.80438	0.634211	1.27878			0.0232	0.1257	0.1121	0.1617		0.0055	0.4936	0.354	0.0044
rhamnetin	Rhamnose	Carbohydrates and carbohydrate conjugates	1.00958	0.936948	0.90952	0.991032		1.33307	1.428	1.57537	1.44815			0.1425	0.004	0.0416	0.3891		0.0024	0.1675	0.0197	0.1798
rhamnose	VB2	Cofactors, Prosthetic Groups, Electron Carriers	2.94801	7.61822	11.3317	19.4346		3.49924	7.72942	14.4192	18.5118			0.6085	0.8525	1.5744	0.3969		0.0953	0.5198	0.3697	0.1326
riboflavin (vitamin B2)	Rib-lac	Lactones	1.24724	1.48243	1.31949	1.39502		1.3424	1.31186	1.7725	1.82828			0.0045	0.104	0.5571	0.9053		0.2405	0.5378	0.3249	0.8987
ribonolactone	Rutin	Flavonoids	0.826934	0.606017	1.16191	1.66677		0.686306	0.878949	1.07249	0.98248			0.0949	0.2721	0.5391	0.1929		0.1099	1.1321	0.4983	0.4303
rutin	SA	Organic acids	1.02816	1.02754	1.027	0.946438		0.95067	0.873702	0.886485	0.912863			0.7923	0.695	1.169	1.2242		0.1721	0.8151	0.0687	0.1139
salicylic acid	SA-2C-glu	Cinnamic acids and derivatives	1.04894	1.34154	1.3011	0.953541		1.67104	1.2239	1.13658	1.18254			0.3293	0.0004	0.0007	0.0021		0.0016	0.4138	0.0005	0.0002
salicylic acid 2-C-β-D-glucopyranoside	SA-2O-glu	Cinnamic acids and derivatives	0.891579	0.997061	0.742422	0.917617		1.18157	0.903928	1.03168	0.853081			0.1417	0.4564	0.1632	0.1769		0.4783	0.3909	0.1055	0.2979
salicylic acid 2-O-β-D-glucopyranoside	Ser	Amino acids, peptides, and analogues	2.27799	3.86531	4.01412	3.48322		1.70023	0.91162	0.860941	1.13889			0.3252	0.1946	0.0161	0.3848		0.6356	0.5272	0.0068	0.0129
serine	Sinapic acid #1	Cinnamic acids and derivatives	0.607755	0.791072	0.791301	0.77836		1.3073	1.46149	1.32448	1.3369			0.9638	0.1898	0.0125	0.1339		0.8305	0.1081	0.0185	0.3422
sinapic acid #1	S-MetCys	Amino acids, peptides, and analogues	4.45583	9.0451	18.3383	11.8237		4.83805	5.98208	7.89842	5.61492			0.2796	0.0476	0.0194	0.0815		0.0662	0.048	0.0126	0.0213
S-methylcysteine	S-MetMet	Amino acids, peptides, and analogues	1.65053	2.39512	3.08596	2.75762		1.51669	1.46621	2.55309	2.54809			0.1348	0.0276	0.0472	0.0316		0.0657	0.1877	0.0443	0.0128
S-Methylmethionine	Sn-GPC	Lipids	3.47685	6.80883	5.63433	1.97413		10.9347	6.89495	6.01862	5.3166			0.7014	0.691	1.2162	1.0588		0.4034	0.6121	0.2364	0.1593
sn-Glycero-3-phosphocholine	Spe	Amino acids, peptides, and analogues	0.756675	2.0103	3.60203	2.05006		3.8263	7.18715	15.3037	13.4665			0.0963	0.0442	0.1134	0.0307		0.0352	1.1123	0.1972	0.1725
spermidine	Sphinganine	Lipids	0.906984	0.153773	0.10099	0.0829278		0.122909	0.0796063	0.0775397	0.112258			0.2093	0.0521	0.5098	0.5139		0.2824	0.2584	0.6313	0.0248
sphinganine	Stachyose	Carbohydrates and carbohydrate conjugates	54.6633	157.979	71.6932	64.477		9.82442	5.85009	6.55431	9.68571			0.8177	0.2667	0.6321	0.7746		0.3644	0.5766	0.2899	0.934
stachyose	Suc-Adenosine	Nucleotides	1.11812	0.965399	0.988456	0.905157		0.770851	0.828469	0.787398	1.02073			0.0772	0.0688	0.1153	0.175		0.394	0.0553	0.0189	0.0731
succinyladenosine	Sucrose	Carbohydrates and carbohydrate conjugates	1.78363	1.72075	1.93671	1.87934		1.32007	1.06819	1.09598	1.31205			0.0608	0.2111	0.2157	0.5453		0.8476	0.2415	0.0412	0.1036
sucrose	Swertisin #1	Flavonoids	0.846552	0.648179	0.624922	0.69022		1.04648	0.926708	0.929432	0.872469			0.2543	0.3853	1.221	1.0817		0.279	1.0317	0.2245	0.2201
swertisin	Swertisin #2	Flavonoids	0.901926	0.924596	0.793679	0.897867		1.22318	1.18416	1.22116	1.07285			0.0901	0.4088	1.0398	1.4049		0.1475	1.0803	0.7348	0.5366
swertisin	S-Dimethyl arg	Amino acids, peptides, and analogues	1.80485	2.06324	2.97883	2.61882		1.45085	1.71061	1.68034	1.65368			0.0889	0.2385	1.1578	1.6369		0.8834	1.0487	0.337	0.4614
symmetric dimethylarginine	Syr-3O-glu	Flavonoids	0.629649	1.68158	3.59179	3.27739		0.776523	1.82708	1.79799	2.53285			0.0751	0.2856	0.6993	0.8894		0.0007	0.4684	0.0637	0.0262
syringetin 3-O-β-D-glucopyranoside	Syringic acid	Benzene and substituted derivatives	0.646886	0.533043	0.303878	0.12197		0.373339	0.839858	0.443122	0.38422			0.0019	0.0323	0.1301	0.0779		0.0109	0.472	0.0157	0.206
syringic acid	Ter-pen-glc #1	Monoterpenol glycoconjugation	4.61298	9.17551	50.9242	83.9698		2.30748	4.92666	17.6458	16.0521			0.0457	0.0153	0.0797	0.0235		0.0042	0.4722	0.0231	0.0119
terpenyl-pentosyl-glucoside #1	Ter-pen-glc #2	Monoterpenol glycoconjugation	3.7758	9.89749	12.7756	11.6978		3.17812	4.30941	5.16232	4.70506			0.0023	0.0383	0.7197	0.118		0.6436	0.1426	0.1182	0.025
terpenyl-pentosyl-glucoside #2	Ter-pen-glc #3	Monoterpenol glycoconjugation	5.43425	11.5626	12.4188	12.1598		2.2413	3.05882	3.35387	3.11401			0.9542	0.7493	0.8678	1.3956		0.0698	1.6075	0.4124	0.3203
terpenyl-pentosyl-glucoside #3	Tet-lam	Others	1.12869	1.25331	1.15773	1.11456		0.901625	0.861791	0.826536	0.959626			0.4619	0.1362	0.6637	0.3804		0.6756	0.6471	0.0814	0.3357
tetrabutylammonium	Tetradecylamine	Lipids	0.482924	0.340062	0.300168	0.271227		0.864588	0.180117	0.313363	0.400863			0.0679	0.0658	0.0169	0.0449		0.0327	1.2385	0.7415	0.2732
tetradecylamine	Threonate	Cofactors, Prosthetic Groups, Electron Carriers	0.809899	1.11005	1.08828	0.703891		2.08189	1.38139	1.35738	1.2474			0.379	0.4483	0.8982	0.8927		0.1248	0.2845	0.2919	0.2533
threonate	Trans-2-OH-cin	Organic acids	1.29358	1.14888	1.14712	0.918174		1.16018	1.04675	1.16397	1.1529			0.0761	0.0445	0.0461	0.0874		0.0194	0.0414	0.0127	0.0165
trans-2-Hydroxycinnamate	Trans-Res-3O-glc	Stilbenes	0.772504	0.448837	0.368646	0.545081		0.560302	0.622808	0.723325	0.618365			0.1972	0.047	0.1725	0.3853		0.8656	0.7162	0.2249	0.399
trans-resveratrol 3-O-glucoside	Trans-Urocanate	Amino acids, peptides, and analogues	5.18516	9.40694	10.4043	10.8586		2.2515	3.02704	3.29017	3.16066			0.0221	0.0185	0.062	0.1096		0.0858	0.5233	0.2023	0.2817
trans-urocanate	Tre	Carbohydrates and carbohydrate conjugates	5.88745	15.5735	22.4012	13.9764		4.43149	7.26812	5.90282	4.96572			0.4226	0.1275	0.1821	0.0355		0.1554	0.0192	0.0307	0.0806
trehalose	Tri-7O-neo	Flavonoids	8.53934	3.48138	10.7206	25.0607		6.64001	10.8804	4.03649	3.84013			0.1404	0.1613	0.1837	0.2084		0.0278	0.2967	0.0141	0.01
tricin 4'-O-(syringyl alcohol)ether O-hexoside	Tri-7O-glu	Flavonoids	0.860291	0.597446	1.65493	3.07649		0.633926	0.931305	0.496308	0.822935			0.0275	0.4558	0.753	0.114		0.034	0.1359	0.0162	0.1215
tricin 7-O-neohesperidoside	Tri-O-glc-O-gua	Flavonoids	1	1	1	1		1	1	1	1			0.4774	0.1503	1.1021	1.5301		0.1912	0.4933	0.1249	0.4847
tricin 7-O-β-D-glucopyranoside	Meth-Nic	Cofactors, Prosthetic Groups, Electron Carriers	1.10397	1.08513	1.28213	0.0399379		1.10641	1.07627	1.10617	1.10912			0.1013	0.1841	0.2594	0.2599		0.9732	1.7064	0.5386	0.5811
trigonelline (N'-methylnicotinate)	TrimetLys	Amino acid derivatives	0.6595	0.503854	1.36796	1.13856		0.347929	1.28696	0.600162	0.274833			0.3523	0.2024	0.5577	1.5925		0.5593	0.4295	0.3913	0.3568
trimethyllysine	Trp	Amino acids, peptides, and analogues	1.7616	2.32947	2.65058	2.08802		1.85516	1.683	1.65874	1.67966			0.0363	0.0305	0.0542	0.0918		0.3278	0.5517	0.1604	0.13
tryptophan	Tya	Amino acids, peptides, and analogues	0.719276	0.384212	0.315261	0.267415		0.614912	0.446788	0.630257	0.556133			0.5894	0.7015	0.7225	0.7018		0.0066	0.9563	0.4538	0.5681
tyramine	Tyr	Amino acids, peptides, and analogues	1.30431	1.16388	1.16734	0.924217		1.15919	1.04544	1.15894	1.16064			0.5341	0.697	1.901	1.6166		0.3152	1.1964	0.4841	0.3255
tyrosine	UDP-G	Carbohydrates and carbohydrate conjugates	0.943003	1.16669	1.26512	1.03935		1.04615	0.869675	0.668023	0.722173			0.3267	0.0051	0.0421	0.2148		0.0159	0.1585	0.0403	0.0185
UDP-glucose	Uracil	Nucleotides	3.20523	3.36611	3.61383	2.98812		1.18477	0.528346	0.623751	0.277141			0.1963	0.1088	0.0299	0.0635		0.4964	0.33	0.0961	0.0322
uracil	Urate	Nucleotides	3.49714	9.69053	10.4831	7.55665		5.61199	6.17653	8.70872	8.34779			0.7859	0.7633	1.7461	1.7333		0.2257	1.0258	0.705	0.4509
urate	Uridine	Nucleotides	1	10.6701	21.5521	19.0066		27.2575	30.2265	46.7345	145.432			0.1544	0.0156	0.0114	0.026		0.0109	0.1263	0.004	0.0094
uridine	5' Or 3'UMP	Nucleotides	0.298342	0.199522	0.337213	0.218318		0.814731	0.716567	0.970232	0.796547			0.463	0.4405	0.7728	1.5415		0.6937	0.9825	0.7012	0.1265
uridine monophosphate (5' or 3')	Val	Amino acids, peptides, and analogues	1.59401	3.60559	5.94274	6.55258		2.69614	2.31993	3.91486	4.13169			0.2553	0.2408	0.2914	0.2294		0.8515	0.2594	0.06	0.4259
vanillate	Vanillate	Benzene and substituted derivatives	1.06967	1.06555	0.896507	0.898195		0.888832	1.37098	1.23422	1.2369			0.9422	0.3931	0.4639	0.7788		0.3808	0.0285	0.1345	0.2505
verbascose	Ver	Carbohydrates and carbohydrate conjugates	2.32225	1.93564	2.07905	2.35293		0.969997	0.848497	0.488915	0.872579			0.3892	0.3331	1.6593	0.8881		0.3221	0.7736	0.7124	0.8475

## Sheet: Table S3
Supplemental Table S3 The ratios of metabolites changes in pulp tissues of developing berries under RR condition as compared with those in RC
			ratio (flesh)					P-value (flesh)					FDR (flesh)
Metabolite Name	Formula	Class	S1	S2	S3	S4	S5	S1	S2	S3	S4	S5	S1	S2	S3	S4	S5
glutathione (reduced)	C10H17N3O6S	Amino acids, peptides, and analogues	1.36619	1.00154	0.315457	0.290322	0.339113	0.461003	0.573779	0.0230047	0.0226347	0.0004705	0.576771	0.738089	0.115434	0.099734	0.0102062
glutathione (oxidized)	C20H32N6O12S2	Amino acids, peptides, and analogues	4.39103	1.15798	0.57814	0.319923	0.324586	0.00591922	0.638133	0.0455185	0.01477	0.0193623	0.0294904	0.792068	0.155984	0.0816695	0.118699
Catechin	C15H14O6	Flavonoids	1.06876	0.513222	0.901144	1.31738	1.10419	0.176856	0.00284623	0.407065	0.0971473	0.888774	0.318341	0.0230138	0.589615	0.219164	0.935203
procyanidin dimer B4	C30H26O12	Flavonoids	1.06359	0.922956	1.65495	1.85681	1.40148	0.449657	0.648681	0.0400068	0.0310927	0.605705	0.570247	0.791279	0.142303	0.110989	0.77289
3-hydroxy-3-methyl-Glutaric acid	C6H10O5	Lipids	1.0264	1.50652	1.01048	0.756398	1.06686	0.973249	0.00100386	0.911499	0.00369963	0.395587	0.983828	0.0142046	0.945134	0.0434706	0.603003
procyanidin-O-gallate #2	C37H30O16	Flavonoids	0.936482	0.278971	1.02986	2.54213	1.8837	0.438596	0.000739697	0.994789	0.0138006	0.524894	0.558759	0.0123138	0.998342	0.0778355	0.711635
sn-Glycero-3-phosphocholine	C8H20NO6P	Lipids	0.632524	1.9893	0.640524	0.675665	1.70347	0.709231	0.219839	0.150331	0.291188	0.34566	0.788349	0.401383	0.308343	0.491707	0.58369
glutamine	C5H10N2O3	Amino acids, peptides, and analogues	1.25624	0.827643	0.702351	0.61963	0.986171	0.198142	0.338321	0.117535	0.0593751	0.815168	0.341244	0.528977	0.264218	0.156484	0.912212
Luteoforol	C15H14O6	Flavonoids	1.18399	0.700297	1.51663	1.94674	1.43749	0.232048	0.0950933	0.102478	0.0678127	0.687349	0.374228	0.231995	0.248244	0.172281	0.817858
threonate	C4H8O5	Cofactors, Prosthetic Groups, Electron Carriers	0.24445	0.628372	0.304205	0.304894	0.433201	0.000201675	0.774187	0.0681185	0.0178949	0.432211	0.00351671	0.879899	0.195319	0.0952145	0.638133
trans-resveratrol 3-O-glucoside	C20H22O8	Stilbenes	0.930575	0.674952	1.29127	1.82589	1.05569	0.583354	0.036924	0.132975	0.00422625	0.806634	0.692578	0.121506	0.283075	0.0458386	0.906258
monogalloyl glucose #3	C13H16O10	Hydrolyzable Tannins	0.937814	1.08261	0.959731	1.12106	1.0208	0.358295	0.284795	0.676613	0.487221	0.843056	0.50487	0.471327	0.785654	0.657399	0.928679
gluconic acid	C6H12O7	carbohydrates and carbohydrate conjugates or metabolites	1.20859	0.656343	0.689861	0.699392	0.65695	0.220137	0.0728632	0.0908673	0.10065	0.131092	0.365585	0.196384	0.225962	0.22349	0.345495
digalloylglucose #1	C20H20O14	Hydrolyzable Tannins	0.998002	1.13387	1.18581	0.747124	0.184851	0.980604	0.590146	0.488191	0.144309	0.0670106	0.984132	0.752303	0.656372	0.29068	0.239203
epigallocatechin	C15H14O7	Flavonoids	0.631672	0.511889	0.945379	1.66181	0.839799	0.00081558	0.0321253	0.638684	0.0365706	0.212798	0.00758489	0.113643	0.766967	0.119918	0.451195
procyanidin dimer B2	C30H26O12	Flavonoids	1.00194	0.695286	1.75448	2.11692	1.51687	0.925588	0.145186	0.0454129	0.021559	0.607126	0.939051	0.306625	0.157544	0.103045	0.771214
Epicatechin	C15H14O6	Flavonoids	1.1185	0.75929	1.34609	1.6891	1.33286	0.168826	0.044461	0.0525665	0.0204435	0.480089	0.309885	0.141376	0.169784	0.102947	0.673557
chalcone 2'-O-glucoside	C21H22O10	Flavonoids	0.813427	0.912081	1.44274	2.51772	2.20591	0.296206	0.611518	0.0286238	0.00170588	0.144132	0.451593	0.772588	0.125676	0.0282976	0.366174
p-coumaric acid	C9H8O3	Cinnamic acids and derivatives	0.504101	0.674516	0.878982	1.46077	0.839472	0.0016424	0.0526081	0.272194	0.0287627	0.138585	0.0120587	0.161827	0.444689	0.109609	0.35854
procyanidin-O-gallate #1	C37H30O16	Flavonoids	1.1037	1.39285	1.931	1.88595	1.44573	0.190691	0.217954	0.030599	0.0394436	0.632362	0.332517	0.400525	0.126446	0.124979	0.785577
p-coumaroyl tartaric acid	C13H12O8	Cinnamic acids and derivatives	0.522222	0.682647	0.865416	1.37485	0.867171	0.000184037	0.0121079	0.0647264	0.00852478	0.183738	0.00394971	0.057109	0.191454	0.0632628	0.40166
procyanidin dimer B5	C30H26O12	Flavonoids	1.19032	1.26427	1.81766	1.85436	1.48383	0.297593	0.222484	0.0174454	0.0391642	0.442026	0.451242	0.403609	0.098043	0.125504	0.639237
procyanidin dimer B1	C30H26O12	Flavonoids	1.06679	0.884498	1.65238	1.97321	1.49962	0.48831	0.539298	0.0521265	0.0204081	0.582543	0.597537	0.713184	0.172324	0.104638	0.760542
guanosine 5'-diphosphate	C10H15N5O11P2	Nucleotides	1.20337	0.39958	1.82577	1.17916	1.57227	0.20677	0.231686	0.639851	0.830857	0.757395	0.351761	0.412372	0.765098	0.894281	0.864718
3-oxoglutaric acid	C5H6O5	Organic acids	0.565952	0.642746	0.953459	0.633237	0.543686	0.00247612	0.0252479	0.610421	0.16066	0.00239022	0.016066	0.0940151	0.742547	0.312455	0.0320973
asparagine	C4H8N2O3	Amino acids, peptides, and analogues	3.78425	1.08975	0.896828	0.680168	0.64938	0.000142711	0.908203	0.330224	0.0526745	0.0470581	0.00398165	0.959035	0.518397	0.148542	0.186907
2-aminoadipic acid	C6H11NO4	Amino acids, peptides, and analogues	0.493666	0.603329	0.612132	0.543531	0.576584	0.00389195	0.0676	0.0143394	0.00741957	0.00078142	0.0221603	0.191308	0.0895418	0.065385	0.0137725
luteolin 7-O-glucoside	C21H20O11	Flavonoids	1.08937	0.952056	1.58145	1.76456	1.72608	0.339065	0.776795	0.03472	0.007889	0.179939	0.485123	0.879331	0.133648	0.0674151	0.409217
alpha-ketoglutarate	C5H6O5	carbohydrates and carbohydrate conjugates or metabolites	0.672958	0.778703	1.09796	0.702878	0.627963	0.00187745	0.083887	0.346357	0.20771	0.00664222	0.0130952	0.213874	0.528948	0.373084	0.0645898
1-O-Sinapoyl-β-D-glucose #1	C17H22O10	carbohydrates and carbohydrate conjugates or metabolites	1.01036	1.71292	1.11875	1.02434	1.11459	0.974712	0.0163441	0.173735	0.762913	0.316768	0.98175	0.0690357	0.33438	0.853736	0.565371
protocatechuic Acid O-hexoside #2	C13H16O9	Benzene and substituted derivatives	1.20237	1.40425	1.09078	1.50081	0.971079	0.00844362	0.00238355	0.227794	0.117945	0.65977	0.0368089	0.0217595	0.397579	0.253897	0.79852
4-Hydroxybutyric Acid	C4H8O3	Organic acids	1.20036	1.07228	0.675787	0.823487	0.718005	0.412052	0.398311	0.265259	0.089171	0.00818947	0.532234	0.599586	0.438457	0.209552	0.0699827
citramalic acid	C5H8O5	carbohydrates and carbohydrate conjugates or metabolites	3.11318	1.08824	1.43281	1.72433	1.44554	0.383467	0.366213	0.00193353	0.000577738	0.000123972	0.504656	0.563252	0.0319601	0.0135768	0.00499431
procyanidin dimer B3	C30H26O12	Flavonoids	1.06837	1.88992	1.81246	1.67239	1.39213	0.596041	0.0155135	0.027315	0.0505343	0.588962	0.704641	0.0675435	0.121833	0.146914	0.761868
caffeic acid	C9H8O4	Cinnamic acids and derivatives	0.784396	0.819802	0.866292	1.04989	0.929431	0.082035	0.0552386	0.037884	0.908684	0.616567	0.183102	0.164553	0.138252	0.945568	0.776214
isoorientin 7,3'-dimethyl ether	C23H24O11	Flavonoids	0.630638	0.680719	0.570142	0.679881	0.701596	0.000234085	0.283363	0.00830419	0.00498894	0.0247122	0.00362832	0.474508	0.0752735	0.0521067	0.124444
propionic acid	C3H6O2	Organic acids	0.549705	1.64861	1.56954	1.33076	1.47826	0.00820602	0.00668153	0.000634152	0.0126356	0.000222906	0.0369271	0.0393932	0.0254567	0.0774619	0.00785742
benzoic acid	C7H6O2	Benzene and substituted derivatives	1.04485	1.0304	0.934931	0.90362	1.17233	0.413333	0.788461	0.441783	0.391894	0.144841	0.531429	0.888982	0.608535	0.581654	0.364688
pyroglutamic acid	C5H7NO3	Amino acids, peptides, and analogues	1.23162	0.712745	0.695554	0.73752	1.41413	0.141355	0.00601231	0.191332	0.351419	0.540478	0.279703	0.0378107	0.353712	0.550556	0.718937
aspartate	C4H7NO4	Amino acids, peptides, and analogues	0.443143	0.645843	0.366465	0.732574	1.31355	0.000935441	0.00720739	0.0506657	0.431022	0.684671	0.00815587	0.0399939	0.169489	0.61388	0.818123
symmetric dimethylarginine	C8H18N4O2	Amino acids, peptides, and analogues	1.63712	1.31602	1.35732	0.923495	1.03378	0.0602089	0.17557	0.241965	0.737537	0.846022	0.141162	0.340317	0.412074	0.845469	0.924722
astilbin #2	C21H22O11	Flavonoids	0.90725	0.898026	1.41894	1.65987	1.47626	0.251232	0.421972	0.0672581	0.0257282	0.308693	0.39826	0.6124	0.19484	0.10515	0.558022
terpenyl-pentosyl-glucoside #1	C21H36O10	Monoterpenol glycoconjugates	3.79719	1.89941	2.03885	1.31577	0.725892	0.00610016	0.0435744	0.0227576	0.0376805	0.00790091	0.0298587	0.141742	0.118424	0.122137	0.0696268
2-palmitoylglycerol	C19H38O4	Lipids	1.10589	0.504439	0.584887	1.46309	1.30009	0.276812	0.00590949	0.0231592	0.0251711	0.379507	0.431456	0.0380088	0.114171	0.104386	0.594561
caffeoyltartaric acid	C13H12O9	Cinnamic acids and derivatives	0.681773	0.703979	0.831414	0.959449	0.819541	1.07911e-05	0.0944249	0.0225365	0.577895	0.0149954	0.00150535	0.232367	0.121784	0.727529	0.100683
quinate	C7H12O6	Alcohols and polyols	1.16167	1.0299	1.75626	0.907061	1.12118	0.339394	0.74547	0.268785	0.996756	0.534032	0.483117	0.875386	0.441688	1.0003	0.71373
swertisin	C22H22O10	Flavonoids	0.536014	0.662601	0.766345	0.797202	0.677547	0.00146987	0.00992125	0.00673358	0.00972861	0.0112223	0.0113915	0.0501377	0.0675763	0.0669139	0.0832812
N-acetylisoleucine	C8H15NO3	Amino acids, peptides, and analogues	1.6439	1.49549	0.971902	1.7043	0.901522	0.118679	0.379747	0.946181	0.166918	0.926304	0.243467	0.574698	0.973908	0.315912	0.949883
N-acetylleucine	C8H15NO3	Amino acids, peptides, and analogues	2.34513	0.929154	1.23067	1.5755	0.854371	0.0148035	0.833234	0.0288418	0.219046	0.390395	0.0536387	0.913973	0.124685	0.386069	0.604898
aconitic acid	C6H6O6	Organic acids	0.485668	1.08942	0.711586	1.16511	1.29212	0.145587	0.979016	0.370933	0.137472	0.070986	0.282076	0.982488	0.554426	0.280922	0.247136
astilbin #3	C21H22O11	Flavonoids	0.944311	1.03466	1.02998	2.10982	1.12121	0.558109	0.725546	0.937889	0.0114646	0.187563	0.668294	0.855539	0.968922	0.0718448	0.406868
quercetin-3-O-rhamnoside #1	C21H20O11	Flavonoids	1.62541	3.8192	2.7311	2.04094	2.13441	0.244416	0.000647551	0.0134794	0.0521351	0.0957613	0.391908	0.0122171	0.0880865	0.148506	0.293529
dihydroquercetin	C15H12O7	Flavonoids	0.456349	0.150856	0.799457	1.54625	0.534307	0.0105577	0.00812254	0.412792	0.332539	0.0291324	0.0446302	0.0442053	0.588805	0.523889	0.130402
serine	C3H7NO3	Amino acids, peptides, and analogues	2.25035	1.6796	0.530737	0.482651	0.735783	0.000715992	0.404366	0.0104731	0.00868289	0.349206	0.00688834	0.602293	0.0754597	0.062784	0.582698
pyruvate	C3H4O3	carbohydrates and carbohydrate conjugates or metabolites	0.881516	0.571254	0.84509	0.96665	0.969352	0.113287	0.0158886	0.195715	0.739477	0.902464	0.234127	0.0681285	0.357116	0.844261	0.939095
1-O-Sinapoyl-β-D-glucose #2	C17H22O10	carbohydrates and carbohydrate conjugates or metabolites	0.334	0.628308	0.762271	1.0605	0.350853	0.000669641	0.102081	0.158862	0.999213	0.00716793	0.00691962	0.244822	0.321152	0.999213	0.0673785
dihydroquercetin-O-hexoside #1	C21H22O12	Flavonoids	0.964719	0.726609	1.43946	1.83548	1.10718	0.787834	0.0711821	0.144796	0.0453083	0.973134	0.85196	0.197495	0.299174	0.134494	0.976597
isocitrate	C6H8O7	carbohydrates and carbohydrate conjugates or metabolites	0.934218	0.768766	0.802493	0.957691	1.00388	0.609524	0.412521	0.0697734	0.838109	0.926178	0.717541	0.608038	0.196063	0.898657	0.95322
succinyladenosine	C14H17N5O8	Nucleotides	1.38011	0.951475	1.18436	1.09939	1.55634	0.000542501	0.607083	0.036486	0.585912	0.0441869	0.00630657	0.770424	0.134902	0.727874	0.17801
terpenyl-pentosyl-glucoside #2	C21H36O10	Monoterpenol glycoconjugates	2.58302	2.17415	1.12466	1.04374	1.03893	0.0222168	0.00103007	0.19391	0.751109	0.681624	0.0737916	0.0138814	0.356136	0.850654	0.817948
terpenyl-pentosyl-glucoside #3	C21H36O10	Monoterpenol glycoconjugates	3.57376	1.47396	0.945416	0.965145	0.915204	2.71314e-05	0.00339935	0.491766	0.505225	0.287099	0.00189241	0.0253162	0.654912	0.662668	0.550762
N-acetylmethionine	C7H13NO3S	Amino acids, peptides, and analogues	1.82878	0.910044	0.873352	1.15186	1.22182	0.0736233	0.892047	0.494404	0.447168	0.562635	0.166999	0.963547	0.652242	0.624264	0.737967
arabinose	C5H10O5	carbohydrates and carbohydrate conjugates or metabolites	1.3112	1.25574	1.14501	1.58762	1.61252	0.000293633	0.334677	0.561861	0.321858	0.218653	0.00390112	0.529125	0.701701	0.518651	0.456741
UDP-glucose	C15H24N2O17P2	carbohydrates and carbohydrate conjugates or metabolites	0.993452	1.10212	0.740538	0.524573	0.690279	0.858251	0.702513	0.050467	0.020547	0.065852	0.890156	0.838865	0.170858	0.101653	0.23808
citrate	C6H8O7	carbohydrates and carbohydrate conjugates or metabolites	0.782557	0.827641	0.930107	0.933954	0.991058	0.0238583	0.152317	0.36917	0.0589026	0.869266	0.0747918	0.31236	0.554743	0.156703	0.932064
salicylic acid 2-O-β-D-glucopyranoside	C13H16O8	Cinnamic acids and derivatives	1.21844	1.61475	1.10463	1.69317	1.13275	0.0704123	0.00308363	0.0552493	0.00565697	0.0704258	0.162356	0.0235856	0.168751	0.0550091	0.248251
hydroxy-hexanoate-glucoside	C12H22O8	Fatty acids and derivatives	0.801976	0.861499	1.29826	1.43009	1.27612	0.0562485	0.239792	0.0262438	0.033096	0.237673	0.136464	0.424132	0.124991	0.111108	0.47874
2-Amino-1,3,4,5-eicosanetetrol	C20H43NO4	Others	1.21959	0.879009	0.975992	1.05549	1.15902	0.322312	0.47547	0.871425	0.774308	0.297723	0.478325	0.666129	0.917118	0.859664	0.552355
glycerate	C3H6O4	carbohydrates and carbohydrate conjugates or metabolites	0.618953	0.876291	1.00133	0.828926	0.795231	0.000577352	0.106716	0.984579	0.502682	0.468249	0.00619543	0.247547	0.998797	0.665522	0.660231
2-hydroxybenzaldehyde	C7H6O2	Benzene and substituted derivatives	1.11238	0.825746	0.82984	0.783891	0.921407	0.329636	0.58995	0.0832591	0.0686208	0.876621	0.481511	0.755456	0.218652	0.172777	0.93639
maleic acid	C4H4O4	Organic acids	0.712419	0.624988	0.858902	1.06161	1.06175	6.09991e-05	8.91186e-05	0.0294413	0.0874726	0.116344	0.00212734	0.00504412	0.123478	0.207288	0.324842
monogalloyl glucose #2	C13H16O10	Hydrolyzable Tannins	0.695964	3.17867	1.97582	1.24453	1.15371	0.124665	0.00395673	0.00394442	0.161189	0.788614	0.250227	0.0279939	0.050381	0.311338	0.889557
malic acid	C4H6O5	Organic acids	0.864607	0.708063	0.875163	0.985316	1.05345	0.00617018	0.0024172	0.00901705	0.752509	0.205201	0.0296807	0.0213771	0.0767816	0.84883	0.438384
formyltetrahydrofolate	C20H23N7O7	Pteridines and derivatives	1.60489	0.924389	1.58952	1.44061	1.47492	0.0091628	0.642935	0.0165974	0.197303	0.0911628	0.0393295	0.791089	0.097164	0.358964	0.282505
betaine	C5H12NO2	Amino acids, peptides, and analogues	0.948445	0.984115	0.790788	1.1824	2.27359	0.188825	0.536586	0.669489	0.788115	0.327241	0.331334	0.719686	0.78386	0.868158	0.566148
ethanolamine	C2H7NO	Lipids	0.861683	1.84557	0.735113	1.09296	1.95018	0.424258	0.00605369	0.454105	0.729346	0.33324	0.542972	0.0372434	0.619434	0.842933	0.57301
linoleoyl ethanolamide #1	C20H37NO2	Amines	1.81617	2.35373	3.1371	2.19305	2.03621	0.0954393	0.0125766	0.0015758	0.000159082	0.0042214	0.208028	0.058347	0.0276749	0.00640875	0.0476174
rhamnose	C6H12O5	carbohydrates and carbohydrate conjugates or metabolites	0.855895	1.13015	1.30447	1.48249	1.25068	0.526317	0.249047	0.111163	0.000266608	0.13017	0.635681	0.432395	0.258155	0.00751835	0.346302
guanosine 5'- monophosphate (5'-GMP)	C10H14N5O8P	Nucleotides	1.87025	1.93777	1.27667	0.991765	0.841535	0.0293625	0.0759725	0.0732777	0.934808	0.425699	0.0871503	0.200937	0.197991	0.958603	0.631828
pantothenate	C9H17NO5	Cofactors, Prosthetic Groups, Electron Carriers	0.970406	0.60713	1.23665	1.46293	1.46472	0.359718	0.000446764	0.00136623	0.00308557	0.000653876	0.504328	0.0105362	0.0295315	0.0435065	0.0131709
lysine	C6H14N2O2	Amino acids, peptides, and analogues	2.57974	1.40526	1.61349	1.66775	2.32527	0.00631418	0.28354	0.0172955	0.0235951	0.00220326	0.0298586	0.47201	0.0991842	0.102366	0.031066
rhamnetin	C16H12O7	Flavonoids	1.8225	0.994567	1.4203	0.917417	1.55693	0.0981106	0.928145	0.591236	0.767782	0.339587	0.21056	0.958631	0.72549	0.855788	0.580384
monogalloyl glucose #4	C13H16O10	Hydrolyzable Tannins	5.32397	24.0683	2.04037	1.08044	0.811125	0.000571498	0.00229937	0.00597455	0.45509	0.533803	0.00637792	0.0216907	0.0645711	0.632195	0.716821
verbascose	C30H52O26	carbohydrates and carbohydrate conjugates or metabolites	2.96819	1.23981	1.30112	0.698009	1.10075	0.373901	0.464835	0.379052	0.558773	0.837441	0.501531	0.661046	0.557663	0.70661	0.929757
maltotriose	C18H32O16	carbohydrates and carbohydrate conjugates or metabolites	4.82884	2.21788	1.54827	1.12115	1.24611	4.95812e-05	0.00674643	0.10857	0.490381	0.751655	0.00197617	0.0389641	0.256372	0.658512	0.861653
protocatechuic Acid O-hexoside #1	C13H16O9	Benzene and substituted derivatives	1.08021	1.84701	2.05136	1.75966	1.47022	0.369639	0.000248959	0.00156198	0.0326049	0.0361675	0.505535	0.00880693	0.029261	0.110778	0.152228
phenylalanine	C9H11NO2	Amino acids, peptides, and analogues	0.794309	2.01702	1.53457	2.18237	2.37036	0.000166893	0.000849659	0.000713872	0.000679269	7.29932e-05	0.00423301	0.0126554	0.0222887	0.0147349	0.00411681
isoleucine	C6H13NO2	Amino acids, peptides, and analogues	1.86099	2.58023	1.78708	2.19557	2.15858	0.110132	0.000293609	0.00011488	1.30745e-06	5.33542e-05	0.23103	0.00923238	0.0107604	0.0003687	0.00376147
isoscoparin 2''-O-(6'''-(E)-feruloyl)-glucopyranoside	C38H40O19	Flavonoids	1.14791	2.08199	1.24419	1.33012	0.517143	0.820808	0.189598	0.513738	0.302459	0.502021	0.864171	0.357709	0.665255	0.507699	0.690585
gallic acid	C7H6O5	Benzene and substituted derivatives	3.3036	3.42291	2.76119	2.96001	2.00618	0.00017778	0.0135951	0.00970641	0.00360928	0.359738	0.00413338	0.0620551	0.0779286	0.044253	0.589803
uridine monophosphate (5' or 3')	C9H13N2O9P	Nucleotides	0.38421	1.04922	1.37985	1.10545	1.40181	0.00728086	0.922572	0.0150914	0.386894	0.101393	0.033856	0.959882	0.0902272	0.580341	0.304178
2-LysoPE(18:1)	C23H46NO7P	Lipids	1.24219	2.05993	0.965446	0.959478	1.086	0.454531	0.0322546	0.79238	0.725357	0.528973	0.571235	0.112692	0.880075	0.841773	0.713734
nicotinate	C6H5NO2	Cofactors, Prosthetic Groups, Electron Carriers	2.5731	1.50637	1.51149	1.39261	1.92832	0.0309177	0.00538075	0.0113225	0.0286416	0.00301092	0.0889281	0.0371403	0.0795403	0.110643	0.0385945
phytosphingosine	C18H39NO3	Lipids	1.33559	0.853297	0.807922	0.699067	1.09219	0.0358073	0.40663	0.491555	0.155887	0.863564	0.0989132	0.602494	0.657747	0.305279	0.933046
cytidine	C9H13N3O5	Nucleotides	6.8884	0.731555	0.837789	1.2528	1.64257	2.46401e-05	0.0527004	0.167596	0.216508	0.030231	0.00229153	0.160368	0.324789	0.383994	0.133205
2-LysoPE(18:2)	C23H44NO7P	Lipids	1.18708	1.36374	1.38146	1.36484	1.39237	0.141559	0.0594489	0.178155	0.00815406	0.246104	0.278134	0.17525	0.340555	0.0676307	0.485324
rutin	C27H30O16	Flavonoids	0.799723	0.663723	1.15989	0.738177	0.471399	0.0754504	0.0360081	0.339084	0.0537222	0.02114	0.169763	0.119886	0.52067	0.147084	0.124198
glyceraldehyde	C3H6O3	carbohydrates and carbohydrate conjugates or metabolites	1.6009	0.891676	0.978595	1.85286	2.08458	0.0915031	0.872139	0.847483	0.0224955	0.172288	0.201019	0.945653	0.905485	0.100694	0.401531
cysteine	C3H7NO2S	Amino acids, peptides, and analogues	1.19445	2.13015	2.63455	2.76986	2.94209	0.373901	0.0635183	0.0032703	0.0218945	0.000416384	0.499131	0.185316	0.048366	0.101217	0.0106746
cytosine	C4H5N3O	Nucleotides	1.7231	2.37381	0.882894	1.56366	3.3274	0.00279932	0.00294927	0.893981	0.52015	0.151667	0.0169785	0.0231845	0.930403	0.675955	0.371915
quercetin-3-O-rutinoside #2	C27H30O16	Flavonoids	0.549696	1.6125	3.29004	2.13372	0.812891	0.471825	0.161105	0.137841	0.0894037	0.624144	0.587675	0.321076	0.286914	0.208362	0.778799
2-LysoPE(18:3)	C23H42NO7P	Lipids	2.4988	1.54476	1.05641	1.44316	1.46735	0.0196085	0.053879	0.730194	0.0616506	0.00348501	0.0675402	0.16221	0.834084	0.160976	0.0427293
N6-acetyllysine	C8H16N2O3	Amino acids, peptides, and analogues	0.771279	1.89682	1.29971	2.14957	3.05172	0.0308581	0.00936356	0.116256	0.0206402	0.0121307	0.0896815	0.0481798	0.265593	0.100354	0.0855214
uridine	C9H12N2O6	Nucleotides	1	27.2575	2.83283	2.16844	7.65166	#DIV/0!	9.48365e-07	0.00374443	0.00345782	2.1443e-05	#DIV/0!	0.000268387	0.0526093	0.044323	0.00302346
guanine	C5H5N5O	Nucleotides	7.44837	0.670362	1.03684	1.36836	1.72246	3.79874e-05	0.0937935	0.794305	0.205134	0.0555348	0.0021197	0.232838	0.875293	0.370818	0.208811
urate	C5H4N4O3	Nucleotides	4.43606	7.11869	2.82745	3.68519	4.90049	0.048587	0.000497637	0.00479096	0.000190217	0.00383275	0.122124	0.0108332	0.0538504	0.00670516	0.0450348
2'-deoxycytidine	C9H13N3O4	Nucleotides	3.6343	1.64771	1.08631	1.86899	5.19516	0.0122867	0.326937	0.835747	0.235102	0.0906897	0.0489712	0.519793	0.896355	0.406741	0.287354
tryptophan	C11H12N2O2	Amino acids, peptides, and analogues	2.33168	2.45552	1.6846	1.45917	1.87567	3.84299e-05	6.03547e-05	0.000316032	0.00142452	0.000259979	0.00178699	0.00427009	0.0148008	0.0251071	0.0073314
riboflavin (vitamin B2)	C17H20N4O6	Cofactors, Prosthetic Groups, Electron Carriers	3.08663	3.66379	3.13169	3.92762	2.94007	0.00415323	0.00563218	5.40252e-05	0.000826616	8.59576e-05	0.023175	0.0379502	0.00759054	0.0166504	0.00404001
1-LysoPE(18:3)	C23H42NO7P	Lipids	6.82104	0.97442	1.00466	1.04093	1.33793	0.000214481	0.788992	0.865838	0.882063	0.293131	0.00352002	0.886051	0.914664	0.931617	0.554784
petunidin 3-glucoside	C22H23O12	Flavonoids	0.825158	1.55662	2.85446	1.27045	0.875646	0.321861	0.198597	0.0346679	0.310488	0.758538	0.480209	0.372205	0.135301	0.515045	0.862531
guanosine	C10H13N5O5	Nucleotides	7.8228	0.676934	1.01513	1.34951	1.89907	4.86893e-08	0.00118432	0.641421	0.00409198	3.64896e-05	1.35843e-05	0.0139652	0.763725	0.0461575	0.00343002
quercetin 3-D-galactoside	C21H20O12	Flavonoids	0.997759	1.11793	1.59664	1.42574	0.993506	0.847843	0.502147	0.0132012	0.0112032	0.842715	0.882643	0.689843	0.0883221	0.0718025	0.931943
delphinidin 3-O-glucoside #2	C21H21O12	Flavonoids	0.906995	1.05725	1.61183	1.51145	0.761152	0.406182	0.759099	0.0803359	0.0914087	0.360392	0.527093	0.873273	0.212966	0.209571	0.587461
chrysoeriol C-glucoside #2	C22H22O11	Flavonoids	0.617434	3.02285	4.37704	1.87983	6.30703	0.368986	0.0249236	0.209723	0.0840587	0.0221291	0.507129	0.094045	0.375364	0.202603	0.124808
salicylic acid 2-C-β-D-glucopyranoside	C13H16O8	Cinnamic acids and derivatives	1.223	1.94833	1.11576	1.06836	1.51672	0.0600922	0.0198476	0.160319	0.603589	0.0521878	0.142082	0.0802411	0.317251	0.740052	0.198878
sphinganine	C18H39NO2	Lipids	1.50153	0.203479	0.777319	1.15287	2.03259	0.0378973	0.00146431	0.495873	0.50279	0.454074	0.101667	0.016576	0.651123	0.662555	0.649995
malvidin 3-O-(6-O-coumaryl)-glucoside	C32H31O14	Flavonoids	1	1.821	5.06101	0.971629	0.545872	#DIV/0!	0.141572	0.0899326	0.857652	0.485202	#DIV/0!	0.308192	0.225634	0.912671	0.677362
tricin 7-O-neohesperidoside	C29H34O16	Flavonoids	2.71852	2.11386	8.49621	1.02357	0.416567	0.220239	0.102957	0.0631597	0.988099	0.373158	0.36359	0.244847	0.188807	0.998723	0.597902
tricin 4'-O-(syringyl alcohol)ether O-hexoside	C32H34O15	Flavonoids	0.70157	1.06083	1	1	1.48707	0.373901	0.913114	#DIV/0!	#DIV/0!	0.182807	0.503953	0.960637	#DIV/0!	#DIV/0!	0.402747
myricetin-3-O-hexoside #2	C21H20O13	Flavonoids	0.888778	0.732368	1.21485	0.703963	1.26138	0.689849	0.365184	0.507375	0.0536533	0.453812	0.782389	0.567841	0.660057	0.148335	0.652934
digalloylglucose #2	C20H20O14	Hydrolyzable Tannins	0.704267	1.05023	0.407804	0.373426	0.108508	0.0590289	0.686783	0.00749408	0.0707635	0.0159495	0.140761	0.823558	0.0701946	0.175047	0.104599
glycine	C2H5NO2	Amino acids, peptides, and analogues	2.04516	2.39207	1.11655	2.01265	5.24439	0.000284294	0.000241829	0.774675	0.147333	0.0908796	0.0039659	0.00977681	0.870735	0.294666	0.284756
2,6-diaminopimelic acid	C7H14N2O4	Amino acids, peptides, and analogues	0.939133	2.10804	1.97717	2.74046	6.42738	0.395006	0.0113374	0.363248	0.126885	0.0509501	0.514985	0.0553189	0.551744	0.265049	0.199555
phosphocholine	C5H15NO4P	Lipids	1.46695	2.29554	1.27868	2.93829	5.50043	0.611251	0.103477	0.757015	0.11204	0.0837142	0.71655	0.244033	0.857747	0.244926	0.268266
proline	C5H9NO2	Amino acids, peptides, and analogues	1.95664	4.69389	4.80018	4.78744	4.25422	0.0029628	0.00266792	4.97307e-05	0.000566094	0.00044384	0.0175877	0.0222065	0.0139743	0.0145126	0.0104302
isoscoparin	C32H30O14	Flavonoids	1	2.95642	7.58633	0.985497	1.13696	#DIV/0!	0.184428	0.159727	0.663365	0.86114	#DIV/0!	0.35029	0.318322	0.782715	0.937612
myricetin-3-O-hexoside #1	C21H20O13	Flavonoids	0.532815	1.13878	1.20254	1.37958	0.717877	0.0248238	0.566734	0.205047	0.15169	0.229841	0.0769537	0.732354	0.371731	0.301243	0.469676
myricetin-3-O-glucuronide #1	C21H18O14	Flavonoids	0.740287	0.520757	0.666577	1.2537	0.633117	0.219744	0.032786	0.418483	0.315178	0.123775	0.367117	0.111788	0.590923	0.519767	0.338878
syringetin 3-O-β-D-glucopyranoside	C23H24O13	Flavonoids	1.53738	1.896	1.67041	0.769589	1.18813	0.271659	0.301727	0.159689	0.399418	0.691744	0.428208	0.49074	0.320519	0.589717	0.819629
apigenin 6-C-α-L-arabinosyl-8-C-β-L-arabinoside	C25H26O13	Flavonoids	1	1.03232	1.37898	0.503046	1.2271	#DIV/0!	0.916935	0.373901	0.186402	0.494437	#DIV/0!	0.961084	0.55298	0.343564	0.683487
uracil	C4H4N2O2	Nucleotides	7.62692	2.81919	1.19712	1.31642	0.707378	0.00457377	0.00111587	0.288066	0.0937898	0.126338	0.02454	0.0143541	0.465209	0.213296	0.34257
N-acetylproline	C7H11NO3	Amino acids, peptides, and analogues	1.14265	2.09119	4.70933	3.63121	7.48418	0.707101	0.0667668	0.0125421	5.28943e-05	0.0214587	0.789124	0.190859	0.0859593	0.00298324	0.123497
kaempferol-3-O-glucoside	C21H20O11	Flavonoids	0.878019	0.42693	0.941839	2.44377	1.1247	0.644348	0.0188511	0.989138	0.133609	0.876944	0.742864	0.077317	0.996229	0.277043	0.933201
peonidin 3-O-(6-O-coumaryl)-glucoside	C31H29O13	Flavonoids	0.514001	2.529	11.6075	2.97863	2.05897	0.0534934	0.01395	0.0228013	0.00825158	0.29996	0.132077	0.0616851	0.116494	0.0664841	0.549277
1-LysoPE(18:2)	C23H44NO7P	Lipids	2.02823	1.19197	1.5283	1.61739	2.07099	0.00126955	0.254188	0.124723	0.0103064	0.194002	0.0104178	0.43863	0.271683	0.0692004	0.417623
glutamic acid	C5H9NO4	Amino acids, peptides, and analogues	1.17002	2.1501	1.08871	1.14277	1.18197	0.152611	0.00391935	0.496413	0.513539	0.418496	0.287692	0.0284404	0.6488	0.670453	0.627744
glucose	C6H12O6	carbohydrates and carbohydrate conjugates or metabolites	1.93726	2.1727	1.17169	1.16175	1.24098	0.0047317	0.0325089	0.0663337	0.328799	0.109474	0.0249084	0.112195	0.194164	0.520907	0.311835
naringenin	C15H12O5	Flavonoids	1.15619	0.553486	1.18373	1.2397	1.89653	0.373901	0.125331	0.373901	0.491734	0.106073	0.5064	0.27928	0.555906	0.654098	0.305232
caffeic acid-O-hexoside #2	C15H18O9	Cinnamic acids and derivatives	1.16972	1.22853	1.02479	0.971453	0.872787	0.0377794	0.0086369	0.555123	0.480065	0.118292	0.102334	0.0461178	0.696382	0.654002	0.327042
tricin 7-O-β-D-glucopyranoside	C23H24O12	Flavonoids	2.29474	1.69094	3.57707	0.688183	0.613824	0.393028	0.403539	0.068187	0.628872	0.325524	0.514811	0.604241	0.193541	0.754647	0.566653
caftaric acid-glutathione	C23H27N3O15S	Amino acid derivatives	1.09623	3.25432	1.57221	1.54101	2.44696	0.83113	0.130786	0.295508	0.27713	0.0170092	0.868484	0.289159	0.474502	0.473641	0.109014
histidine	C6H9N3O2	Amino acids, peptides, and analogues	1.82523	1.96901	1.7209	1.45693	1.96991	0.0235264	0.169503	0.00067186	0.0218723	0.00144549	0.0745895	0.33312	0.0235991	0.1028	0.022646
2-Amino-1,3,4-tetradecanetriol	C14H31NO3	Others	1.15851	0.880665	1.02713	1.00592	1.1298	0.487856	0.555895	0.985439	0.911008	0.522695	0.599612	0.724969	0.996073	0.944501	0.712077
isovitexin	C21H20O10	Flavonoids	1.19564	0.975229	1.68025	2.40697	1.01076	0.637424	0.717088	0.417175	0.070179	0.846017	0.737931	0.849104	0.592052	0.175137	0.928315
chrysoeriol-O-hexoside	C22H22O11	Flavonoids	2.15983	1.31859	1.43977	1.88766	1.81663	0.0202434	0.312091	0.0862597	0.0440053	0.181656	0.0688769	0.498993	0.222376	0.134886	0.406563
agmatine	C5H14N4	Nucleotides	2.72041	0.526501	3.68115	3.16511	3.32572	0.0157829	0.935634	0.000818908	0.0449149	0.00596653	0.0550428	0.9559	0.0230113	0.134745	0.062317
maltohexaose	C36H62O31	carbohydrates and carbohydrate conjugates or metabolites	1.30893	1.7709	1.00564	0.845418	1.28168	0.625398	0.773265	0.780861	0.748028	0.896849	0.727025	0.882395	0.874191	0.85058	0.940191
methionine	C5H11NO2S	Amino acids, peptides, and analogues	2.30695	2.59492	1.36798	1.63932	1.7224	0.00239201	0.00676981	0.135609	0.0435683	0.10437	0.0158898	0.0383171	0.286512	0.135014	0.303427
delphinidin 3,5-diglucoside	C27H31O17	Flavonoids	2.68674	1.15337	1.95158	0.723168	0.782017	0.053556	0.906683	0.189835	0.491525	0.386818	0.131071	0.961016	0.353268	0.656919	0.602666
galloyl-HHDP-glucose #1	C27H22O18	Hydrolyzable Tannins	0.858326	0.430173	0.309944	0.611668	0.213016	0.299055	0.135445	0.0140933	0.232283	0.0814093	0.451007	0.29714	0.0900049	0.406856	0.263879
1-O-Feruloyl-β-D-glucose	C16H20O9	carbohydrates and carbohydrate conjugates or metabolites	0.969383	2.46036	1.66935	1.31901	1.31064	0.776567	0.000802477	0.0264187	0.0296368	0.0196674	0.849655	0.0126167	0.123728	0.109968	0.118004
naringenin chalcone-C-pentoside-O-hexoside	C26H30O14	Flavonoids	0.786313	2.12426	0.806611	0.715674	0.80377	0.522247	0.270633	0.460071	0.0360594	0.319965	0.633508	0.458618	0.624541	0.119633	0.560435
methylbenzoate	C8H8O2	Amino acids, peptides, and analogues	0.805739	1.1126	1.5712	1.56687	1.27214	0.223473	0.554038	0.0291641	0.0975898	0.515094	0.366759	0.725892	0.124168	0.218415	0.705129
galloyl-HHDP-glucose #2	C27H22O18	Hydrolyzable Tannins	0.816518	0.657855	0.629171	0.519667	0.127412	0.175606	0.413013	0.121238	0.0898595	0.00904452	0.318144	0.602489	0.26825	0.207708	0.072873
sinapic acid #1	C11H12O5	Cinnamic acids and derivatives	0.663905	1.42808	1.22656	1.11124	1.14031	0.0332127	0.266651	0.226524	0.626291	0.761722	0.0935995	0.457346	0.400335	0.758	0.862673
stachyose	C24H42O21	carbohydrates and carbohydrate conjugates or metabolites	15.0151	2.69861	0.556022	1.37271	2.25557	0.00152308	0.229631	0.327366	0.42928	0.319359	0.0114848	0.411302	0.516796	0.617637	0.56287
arginine	C6H14N4O2	Amino acids, peptides, and analogues	2.59514	1.15455	0.963636	0.945767	1.46178	0.000445594	0.305753	0.531732	0.687077	0.0149451	0.00565095	0.494446	0.682268	0.800643	0.102793
oleamide	C18H35NO	Fatty acids and derivatives	0.590752	1.03849	0.701849	0.792568	2.05227	0.363242	0.934876	0.0933507	0.433496	0.071856	0.504202	0.958586	0.230101	0.611229	0.244137
1-O-Sinapoyl-β-D-glucose #3	C17H22O10	carbohydrates and carbohydrate conjugates or metabolites	0.632732	0.778356	0.744761	0.730774	0.78968	0.000681566	0.0249223	0.00204005	0.00730403	0.0511613	0.00679132	0.0953109	0.0318474	0.0664431	0.197637
spermidine	C7H19N3	Amino acids, peptides, and analogues	0.198362	1.00306	0.709178	0.842768	1.30301	0.00755922	0.63795	0.55436	0.611975	0.969638	0.0345741	0.79533	0.698543	0.743866	0.976564
cyanidin 3-O-(6''-caffeoyl-glucoside) #1	C30H27O14	Flavonoids	1.13359	1.78547	0.885597	1.61132	0.828203	0.811159	0.532132	0.795574	0.170142	0.584852	0.860507	0.717111	0.869869	0.319867	0.760038
leucine	C6H13NO2	Amino acids, peptides, and analogues	1.08812	2.42098	1.92197	1.86546	1.77093	0.563432	0.000216305	0.000297918	2.19822e-06	0.000253647	0.671784	0.0102024	0.016743	0.000309949	0.00794762
cis-3,4,5-trimethoxycinnamic acid	C12H14O5	Cinnamic acids and derivatives	1.12307	1.11474	1.05858	0.767532	0.953659	0.326504	0.307688	0.43818	3.23244e-05	0.618687	0.481982	0.494748	0.606545	0.00227887	0.775421
p-Coumaroyl quinic acid	C16H18O8	Cinnamic acids and derivatives	0.812889	1.45011	3.0126	2.18149	1.74303	0.703696	0.365519	0.0869425	0.0297709	0.30905	0.788479	0.565256	0.222099	0.109031	0.555109
glucose 6-phosphate	C6H13O9P	carbohydrates and carbohydrate conjugates or metabolites	2.63399	2.13207	0.707178	1.3913	2.00336	0.168017	0.143464	0.106098	0.39102	0.360655	0.310443	0.307579	0.252658	0.583427	0.58451
adenosine 5'-monophosphate	C10H14N5O7P	Nucleotides	1.70263	2.29332	1.18405	0.924024	1.00155	0.0138326	0.030844	0.130848	0.425131	0.958861	0.0521527	0.111908	0.280674	0.614805	0.969171
cyanidin-3-O-glucoside #3	C21H21O11	Flavonoids	2.0931	1.44052	5.28801	2.55428	2.5196	0.0317937	0.469837	0.0226844	0.162047	0.103129	0.0905147	0.664819	0.12027	0.310865	0.302941
monogalloyl glucose #1	C13H16O10	Hydrolyzable Tannins	0.669397	1.11596	0.4631	0.804346	1.03648	0.181863	0.549783	0.0317616	0.372316	0.947151	0.323183	0.723668	0.129348	0.573732	0.964247
citraconate	C5H6O4	carbohydrates and carbohydrate conjugates or metabolites	1.14872	1.33193	1.04637	1.06584	1.16922	0.14924	0.0321074	0.563727	0.354629	0.181802	0.285192	0.115018	0.700917	0.549481	0.403687
fructose	C6H12O6	carbohydrates and carbohydrate conjugates or metabolites	1.13651	1.03327	0.562167	1.10134	2.87921	0.0136618	0.626071	0.280242	0.66219	0.317277	0.0522142	0.783974	0.455191	0.784611	0.562717
kynurenate	C10H7NO3	Organic acids	0.587315	0.716305	1.0614	1.60875	2.00645	0.00198391	0.0295568	0.701524	0.0130154	0.0235329	0.0135002	0.108631	0.807902	0.0780926	0.12066
trehalose	C12H22O11	carbohydrates and carbohydrate conjugates or metabolites	2.08388	1.56854	0.972541	0.549113	0.74039	0.0387339	0.49035	0.825872	0.0617187	0.670406	0.102921	0.68024	0.892577	0.159676	0.807926
homoserine	C4H9NO3	Amino acids, peptides, and analogues	0.92127	0.668446	0.801471	0.972399	1.50522	0.659744	0.0352922	0.333282	0.8888	0.0658435	0.754379	0.118901	0.52029	0.93523	0.241141
cyanidin-3-O-glucoside #1	C21H21O11	Flavonoids	1.04763	0.95393	1.61894	1.87745	1.67169	0.795804	0.802695	0.070568	0.0638063	0.298818	0.853959	0.897876	0.196333	0.163576	0.550762
N-acetylasparagine	C6H10N2O4	Amino acids, peptides, and analogues	2.3755	2.17696	4.18827	1.7703	1.87369	0.18316	0.199486	0.128775	0.455404	0.29681	0.323429	0.371412	0.278352	0.629529	0.554308
tyrosine	C9H11NO3	Amino acids, peptides, and analogues	1.60456	1.42604	1.44128	1.59302	2.01503	0.0118201	0.0650956	0.112732	0.027251	0.0231299	0.0477943	0.18798	0.259653	0.106733	0.123069
phospho-diglucose	C12H25O15P	Others	1.74246	1.68988	1.14148	1.09588	1.22301	0.0355121	0.157179	0.236938	0.418101	0.132804	0.0990788	0.317726	0.405973	0.607755	0.346766
kaempferol-3-O-rhamnoside	C21H20O10	Flavonoids	1.00904	1.11274	1.86999	1.84381	1.81831	0.907303	0.373901	0.264256	0.122597	0.240997	0.930653	0.571967	0.442	0.259944	0.481993
coumaric acid hexoside	C15H18O8	Cinnamic acids and derivatives	1.01439	1.10986	1.20182	0.945989	1.23165	0.684761	0.242018	0.00958746	0.0443224	0.0180901	0.779788	0.425411	0.0792375	0.134397	0.113365
4-Nitrophenol	C6H5NO3	Benzene and substituted derivatives	1.03445	0.88637	0.983991	0.7435	1.09591	0.777866	0.209793	0.770572	0.0324802	0.459323	0.847752	0.388048	0.869601	0.1117	0.6509
adenine	C5H5N5	Nucleotides	1.19027	2.78769	1.91012	1.48699	1.29713	0.0253275	0.0238378	0.010234	0.0105933	0.155224	0.0776523	0.0924124	0.0777228	0.0694725	0.370959
trans-2-Hydroxycinnamate	C9H8O3	Organic acids	1.5742	1.41186	1.43427	1.59733	1.97664	0.0232965	0.082169	0.10908	0.0307512	0.0288531	0.0747095	0.213338	0.255429	0.111178	0.131235
caffeic acid-O-hexoside #1	C15H18O9	Cinnamic acids and derivatives	1.3035	1.61168	1.66934	1.83127	2.27318	0.225823	0.000295985	0.00432354	0.00895762	0.0715037	0.368448	0.00837637	0.0528224	0.0631512	0.245903
HHDP-digalloylglucose #1	C34H26O22	Hydrolyzable Tannins	0.52068	0.358155	0.127338	0.3313	0.160813	0.0148804	0.149429	0.00139618	0.0831914	0.180113	0.0532261	0.310944	0.0280233	0.202241	0.406335
4-acetamidobutanoate	C6H11NO3	Amino acids, peptides, and analogues	1.69676	0.969147	0.853046	0.749332	0.628699	0.364657	0.978458	0.380127	0.533018	0.00501675	0.50366	0.985422	0.556331	0.683232	0.0544124
ornithine	C5H12N2O2	Amino acids, peptides, and analogues	2.36714	1.13313	0.97248	0.930078	1.51695	0.00424081	0.33624	0.628887	0.684096	0.00765547	0.0231997	0.528644	0.758443	0.800478	0.0696401
9-HODE	C18H32O3	Lipids	2.36363	0.527227	0.972445	1.06008	2.24325	0.0109178	0.122981	0.792795	0.628339	0.027925	0.0454638	0.276219	0.877068	0.757229	0.129096
dimethyl malonate	C5H8O4	carbohydrates and carbohydrate conjugates or metabolites	0.90235	1.06996	1.04555	1.14378	0.970291	0.331901	0.703754	0.806353	0.605785	0.867663	0.482293	0.836816	0.878237	0.73953	0.933897
5'-deoxy-5'-(methylthio)adenosine	C11H15N5O3S	carbohydrates and carbohydrate conjugates or metabolites	0.791379	4.36063	0.835682	0.666817	0.632634	0.0654579	0.247941	0.494009	0.0493827	0.154672	0.15219	0.433131	0.654795	0.145062	0.372799
ascorbate (Vitamin C)	C6H8O6	Cofactors, Prosthetic Groups, Electron Carriers	0.598509	1.08696	0.148371	0.285901	0.348013	0.209276	0.895152	0.000278591	0.0136353	0.042578	0.353866	0.959576	0.019571	0.0784724	0.176574
2-hydroxymyristic acid	C14H28O3	Lipids	1.39021	0.786399	0.538867	0.791875	1.37575	0.290735	0.293346	0.0547241	0.319852	0.44079	0.445688	0.479867	0.168983	0.518381	0.640736
trans-urocanate	C6H6N2O2	Amino acids, peptides, and analogues	5.68918	2.47035	1.83071	1.7991	1.65597	0.0127116	0.145505	0.0793856	0.00315953	0.00830184	0.0499514	0.305021	0.212451	0.042428	0.0688564
jasmonic acid	C12H18O3	Lineolic acids and derivatives	1.81522	0.857572	1.41668	1.41344	1.62332	0.0135699	0.895349	0.163317	0.31674	0.0269576	0.0525832	0.956165	0.318696	0.519307	0.128848
cyanidin 3-O-(6''-caffeoyl-glucoside) #2	C30H27O14	Flavonoids	1.18549	1.01927	2.41957	1.6204	1.56344	0.14819	0.756259	0.0711857	0.234196	0.153826	0.285139	0.880746	0.19611	0.407675	0.373956
ribonolactone	C5H8O5	Lactones	0.960988	1.03431	0.85042	1.29091	1.25945	0.714372	0.892791	0.409784	0.0533151	0.0253825	0.790912	0.960684	0.590509	0.14886	0.125576
S-Methylmethionine	C6H13NO2S	Amino acids, peptides, and analogues	1.67687	1.54089	1.02652	1.38732	1.54947	0.025663	0.175822	0.831034	0.0748866	0.222078	0.0778258	0.338487	0.894715	0.183635	0.460484
quercetin	C15H10O7	Flavonoids	0.59904	0.448908	0.825581	1.31777	1.66446	0.450794	0.0698064	0.442892	0.582955	0.14324	0.569102	0.195596	0.607086	0.727404	0.367217
eriodictyol	C15H12O6	Flavonoids	1.05797	0.469885	1.41042	1.33748	2.03655	0.692841	0.00619217	0.100172	0.327566	0.0110038	0.779446	0.0372847	0.244767	0.52485	0.0838667
gamma-guanidinobutyric acid	C5H11N3O2	Amino acids, peptides, and analogues	1.3123	1.92506	1.7368	1.37818	2.0038	0.0444193	0.00246936	0.00987378	0.0569655	0.00988125	0.11475	0.0211766	0.0770704	0.154464	0.0774031
swertisin	C22H22O10	Flavonoids	0.716101	0.971166	0.917136	1.1018	0.855658	0.00258196	0.812387	0.136092	2.67785e-05	0.00601769	0.0160082	0.898068	0.285388	0.00251718	0.0606067
pheophorbide A	C35H36N4O5	Cofactors, Prosthetic Groups, Electron Carriers	1.32183	1.06037	1	1.25766	3.73077	0.373901	0.373901	#DIV/0!	0.762293	0.127858	0.496754	0.568892	#DIV/0!	0.856441	0.34339
13(S)-HOTrE	C18H30O3	Lipids	1.52453	0.959487	1.10691	0.777888	1.48951	0.0725557	0.931295	0.436386	0.327629	0.0334594	0.165926	0.958387	0.607052	0.521985	0.145162
isorhamnetin-O-rhamnoside	C22H22O11	Flavonoids	1.5869	1.35109	0.938602	1.99695	0.638472	0.119727	0.537983	0.860941	0.0587376	0.373901	0.243823	0.718157	0.912923	0.157752	0.595707
adipic acid	C6H10O4	carbohydrates and carbohydrate conjugates or metabolites	1.09858	1.02882	0.629924	1.13371	1.13682	0.528498	0.810874	0.0722558	0.35306	0.493117	0.635564	0.899911	0.197125	0.550071	0.68502
2-Amino-1,3-eicosanediol	C20H43NO2	Others	1.10435	1.02121	1.14614	1.03065	1.32494	0.305011	0.852675	0.7949	0.774333	0.408904	0.457516	0.928104	0.872527	0.856321	0.619951
glucosaminic acid	C6H13NO6	carbohydrates and carbohydrate conjugates or metabolites	2.57753	1.41436	1.01453	0.935326	0.993112	0.015134	0.223516	0.824967	0.462955	0.917098	0.0534478	0.402898	0.895041	0.633754	0.950815
o-coumaric acid	C9H8O3	Cinnamic acids and derivatives	1.11347	1.28421	1.15568	0.927675	1.25548	0.169157	0.117652	0.0264991	0.555346	0.114646	0.308462	0.268513	0.122069	0.70544	0.323301
delphinidin 3-O-glucoside #1	C21H21O12	Flavonoids	1.46697	0.938133	1.58695	1.63716	0.812934	0.123294	0.802851	0.103847	0.00505935	0.542844	0.249268	0.894516	0.249409	0.0509548	0.718695
1-kestose	C18H32O16	carbohydrates and carbohydrate conjugates or metabolites	2.67275	2.16076	1.37332	0.985825	1.07628	0.0223789	1.47344e-05	0.0333133	0.815331	0.589305	0.0734554	0.00208492	0.131846	0.887734	0.758831
fructose 6-phosphate	C6H13O9P	carbohydrates and carbohydrate conjugates or metabolites	3.05901	1.89236	1.00762	1.2286	1.79687	0.0390978	0.142299	0.852609	0.526865	0.307678	0.102908	0.307409	0.907511	0.678429	0.559775
1-LysoPE(16:0)	C21H44NO7P	Lipids	1.57953	1.06471	0.947648	1.05492	1.24757	0.00828303	0.656953	0.670325	0.630035	0.145212	0.036682	0.79793	0.781582	0.752838	0.362389
acetoacetate	C4H6O3	Lipids	2.44769	2.06605	1.05433	1.06919	1.17885	0.027222	0.110663	0.386005	0.578084	0.17735	0.0816661	0.254614	0.562008	0.724532	0.406608
trigonelline (N'-methylnicotinate)	C7H7NO2	Cofactors, Prosthetic Groups, Electron Carriers	1.20746	1.21012	1.19759	1.04175	33.5325	0.0420007	0.0219351	0.0525896	0.431584	1.09131e-05	0.109516	0.0862171	0.167928	0.611591	0.00307748
citrulline	C6H13N3O3	Amino acids, peptides, and analogues	5.74017	1.2513	0.628858	1.40843	1.70029	0.000242337	0.0119098	0.485714	0.429811	0.340837	0.00355852	0.0571266	0.656181	0.615262	0.579013
C-hexosyl-methylchrysoeriol	C23H24O11	Flavonoids	0.855439	0.986931	1.17105	0.981445	0.923739	0.0959718	0.905112	0.253094	0.947524	0.711982	0.207567	0.962957	0.428429	0.968123	0.829665
3-cresotinic acid	C8H8O3	Benzene and substituted derivatives	1.48185	1.41222	0.957243	0.770353	1.49665	0.157316	0.105844	0.717204	0.302476	0.0996863	0.294572	0.247553	0.822589	0.504724	0.302275
methyl-alpha-glucopyranoside	C7H14O6	carbohydrates and carbohydrate conjugates or metabolites	1.33347	1.50857	1.45959	1.73422	1.64976	0.00501205	0.16832	0.0574787	0.136637	0.0226399	0.0258956	0.333108	0.173672	0.281254	0.122778
palmitate (16:0)	C16H32O2	Lipids	0.997417	1.11011	0.928615	0.846795	0.994381	0.889663	0.685865	0.623883	0.37861	0.885496	0.915926	0.825957	0.755651	0.574022	0.935243
9-HOTrE	C18H30O3	Lipids	0.905154	0.249543	0.947304	3.97636	3.63007	0.497796	0.0136167	0.951836	0.0434104	0.0719422	0.606485	0.0611671	0.976153	0.136019	0.24152
vanillate	C8H8O4	Benzene and substituted derivatives	1.08979	0.905549	1.40217	1.50032	1.50075	0.477472	0.470843	0.36465	0.0261694	0.174298	0.592066	0.662928	0.550897	0.105425	0.402886
gamma-aminobutyrate (GABA)	C4H9NO2	Amino acids, peptides, and analogues	1.3759	1.80359	0.804869	1.92943	4.43575	0.0360838	0.0179256	0.657405	0.120845	0.0221727	0.0986998	0.0746022	0.772932	0.258168	0.122602
tyramine	C8H11NO	Amino acids, peptides, and analogues	0.589714	0.504149	0.68576	1.17893	1.22641	0.00186408	0.00866468	0.0358729	0.104375	0.349406	0.0133353	0.0454093	0.134404	0.22995	0.579603
inosine	C10H12N4O5	Nucleotides	1.94434	0.467437	0.612451	2.01972	0.533959	0.179369	0.0835731	0.548572	0.376622	0.981012	0.320794	0.215011	0.697506	0.574094	0.977546
2-Amino-1,3-octadecanediol	C18H39NO2	Others	1.19615	1.00169	1.05788	1.0415	1.33595	0.228004	0.936613	0.958658	0.673243	0.229182	0.369843	0.953458	0.976025	0.791061	0.471748
glucosamine	C6H13NO5	carbohydrates and carbohydrate conjugates or metabolites	1.90427	0.892443	0.57253	1.10685	1.53896	0.000466771	0.562009	0.310661	0.592967	0.275203	0.00566213	0.729581	0.493196	0.730204	0.531557
pinolenic acid	C18H30O2	Lipids	1.22767	0.94806	0.899111	1.40555	1.3002	0.0499471	0.638553	0.335308	0.123242	0.374101	0.124422	0.789129	0.520562	0.25936	0.592677
N-acetylglutamate	C7H11NO5	Amino acids, peptides, and analogues	1.70094	1.63583	3.77492	7.43607	1.62695	0.00587845	0.0895122	0.0267545	0.152392	0.167768	0.0298198	0.226178	0.121258	0.300521	0.397569
glutamyl-leucine	C11H20N2O5	Amino acids, peptides, and analogues	1.41413	3.53235	1.98964	2.32379	1.84368	0.048209	0.00156721	0.00608017	0.00240295	0.00191812	0.122276	0.0164267	0.0632788	0.0376462	0.0284689
itaconic acid	C5H6O4	Fatty acids and derivatives	1.42757	0.680125	0.798006	0.847121	0.956023	0.478228	0.670125	0.122214	0.209518	0.939935	0.590379	0.810451	0.268297	0.373951	0.960369
naringenin chalcone hexoside	C21H20O10	Flavonoids	0.942147	1.02563	1.29214	2.16934	1.44464	0.328983	0.770846	0.0545268	0.0154108	0.289325	0.483085	0.883197	0.170245	0.0835739	0.551281
maltotetraose	C24H42O21	carbohydrates and carbohydrate conjugates or metabolites	3.62885	1.81423	1.00577	1.2899	1.30077	0.131188	0.172905	0.958587	0.485405	0.652167	0.261439	0.337463	0.979501	0.658098	0.796152
hydroxybenzoic acid-O-hexoside	C13H16O8	Benzene and substituted derivatives	0.674835	0.675411	0.795527	1.36621	0.896951	0.00139207	0.000678887	0.00878995	8.11939e-05	0.0115636	0.0110968	0.0120078	0.0771868	0.00381611	0.0836135
isoorientin	C21H20O11	Flavonoids	1.45826	1.00191	2.18796	1.83463	0.663799	0.378946	0.924701	0.213128	0.455746	0.233984	0.501071	0.958573	0.379045	0.626929	0.474702
sucrose	C12H22O11	carbohydrates and carbohydrate conjugates or metabolites	1.72525	1.27686	1.07098	0.976317	1.20447	0.00100613	0.00572368	0.586743	0.982	0.377298	0.00850634	0.0376698	0.723135	0.999726	0.594403
delphinidin-3-O-(6''-O-alpha-rhamnopyranosyl-beta-glucopyranoside)	C27H31O16	Flavonoids	0.763072	0.453863	1.5503	0.867253	0.513933	0.0299709	0.0438815	0.116423	0.592522	0.262186	0.0880198	0.141119	0.263829	0.732856	0.513447
pyridoxine (vitamin B6)	C8H11NO3	Cofactors, Prosthetic Groups, Electron Carriers	0.839236	1.31467	1.24543	0.809349	0.870537	0.81253	0.0731004	0.424808	0.372869	0.457312	0.858696	0.195164	0.593886	0.571462	0.651323
glycerol	C3H8O3	Lipids	1.74264	1.03637	0.728247	1.06522	1.59873	0.000191229	0.49517	0.309016	0.81809	0.346746	0.00381092	0.683577	0.493371	0.887313	0.582038
kaempferol-7-O-rhamnoside	C21H20O10	Flavonoids	0.867754	0.536988	1.13438	1.903	1.97457	0.644946	0.283043	0.641778	0.52153	0.703965	0.740494	0.476793	0.760926	0.67464	0.83062
10-heptadecenoate (17:1n7)	C17H32O2	Lipids	0.873839	1.04192	0.908613	0.909137	1.07679	0.111519	0.748551	0.553391	0.277812	0.638958	0.232193	0.875371	0.700464	0.471946	0.786839
epicatechin gallate	C22H18O10	Flavonoids	1.06121	0.206689	0.321439	0.472909	0.25264	0.0834251	0.000635408	0.003746	0.00240722	0.0232661	0.184727	0.0128443	0.050125	0.0357282	0.121501
guanidine	CH5N3	Nucleotides	0.988024	1.52062	0.592693	0.663082	1.88689	0.992035	0.431846	0.530142	0.442245	0.370801	0.992035	0.623532	0.683349	0.620464	0.597519
HHDP-digalloylglucose #2	C34H26O22	Hydrolyzable Tannins	0.585711	0.610299	0.446844	0.418615	0.219952	0.0140629	0.437304	0.0430355	0.0132481	0.0437088	0.0523139	0.628209	0.151162	0.0778323	0.178636
ellagic acid xyloside	C19H14O12	Ellagic acd and conjugates	1.23545	1.35855	1.57836	1.6217	0.911224	0.217135	0.757373	0.0380065	0.0011472	0.707135	0.364943	0.874843	0.136921	0.0215674	0.827436
S-methylcysteine	C4H9NO2S	Amino acids, peptides, and analogues	3.7275	4.04724	2.46522	1.60545	1.77015	0.00309321	0.0495607	0.023871	0.023987	0.0751956	0.0179793	0.155841	0.115651	0.10096	0.249472
pyridoxamine (vitamin B6)	C8H12N2O2	Cofactors, Prosthetic Groups, Electron Carriers	2.04505	1.79954	1.60863	1.76169	1.22258	0.0215697	0.0715855	0.162845	0.0270387	0.269166	0.0725055	0.196686	0.319996	0.107393	0.523482
salicylic acid	C7H6O3	Organic acids	1.08477	1.00301	0.922366	0.936351	1.04629	0.278627	0.942419	0.257227	0.404273	0.417234	0.429486	0.95593	0.432819	0.593775	0.629197
syringic acid	C9H10O5	Benzene and substituted derivatives	0.811356	0.46826	1.27837	1.18314	2.55588	0.338697	0.0722144	0.418658	0.737306	0.603155	0.487095	0.196506	0.588214	0.848654	0.773135
1-LysoPE(18:1)	C23H46NO7P	Lipids	1.1383	0.864197	0.881874	0.931629	1.10899	0.278457	0.481358	0.230732	0.808643	0.391656	0.431609	0.671056	0.397765	0.883865	0.603536
nicotinamide	C6H6N2O	Cofactors, Prosthetic Groups, Electron Carriers	1.01715	1.26357	1.22403	0.840335	0.921993	0.915996	0.0200739	0.228777	0.0317611	0.714085	0.936127	0.0800127	0.396829	0.110576	0.828691
pipecolic acid	C6H11NO2	Amino acids, peptides, and analogues	1.71864	1.49692	1.69804	2.02996	0.93875	0.0114713	0.0522428	0.0218896	0.0185335	0.956439	0.047066	0.162469	0.120607	0.0967859	0.9702
adenosine	C10H13N5O4	Nucleotides	2.46648	1.04285	1.13149	1.2229	1.07138	0.0143821	0.85046	0.547813	0.318897	0.882057	0.0527974	0.929267	0.699707	0.51982	0.935113
trimethyllysine	C9H21N2O2	Amino acid derivatives	0.927408	0.489268	2.36882	0.406878	0.223865	0.744757	0.143564	0.41059	0.3824	0.17027	0.81806	0.305477	0.588651	0.576667	0.400135
azelaic acid	C9H16O4	Organic acids	1.07332	0.796578	0.913502	1.01156	1.15378	0.249021	0.0959221	0.208118	0.922459	0.213484	0.39701	0.232017	0.37488	0.952869	0.449272
arachidate (20:0)	C20H40O2	Lipids	1.06749	0.982664	0.505473	0.831451	0.870707	0.151408	0.824784	0.185839	0.901312	0.923938	0.287365	0.908225	0.348138	0.941371	0.954398
raffinose	C18H32O16	carbohydrates and carbohydrate conjugates or metabolites	0.790579	1.99198	1.51731	1.3737	1.56825	0.000899615	0.000402233	0.035293	0.16602	0.103083	0.00809654	0.0103484	0.134018	0.316336	0.305992
dihydroquercetin-O-hexoside #2	C21H22O12	Flavonoids	1.01702	0.824533	1.54308	1.90558	1.3475	0.788888	0.177873	0.0527334	0.00639955	0.424289	0.849806	0.340122	0.166495	0.0601557	0.633066
methylsuccinic acid	C5H8O4	Fatty acids and derivatives	0.993505	1.23422	1.91164	1.80054	1.83582	0.785801	0.0780927	0.00122767	0.000222715	0.000894027	0.853067	0.204632	0.0287479	0.00697842	0.0148303
pyridoxal	C8H9NO3	Cofactors, Prosthetic Groups, Electron Carriers	0.842248	1.44501	2.29418	1.35992	1.23564	0.202973	0.122577	0.0328157	0.0239005	0.0796041	0.347421	0.277514	0.131732	0.10212	0.261028
protocatechuic acid	C7H6O4	Benzene and substituted derivatives	1.02354	1.1245	0.897644	0.766151	0.859413	0.823935	0.289183	0.788572	0.172086	0.394655	0.864202	0.475806	0.879321	0.321379	0.604852
glycolate (hydroxyacetate)	C2H4O3	carbohydrates and carbohydrate conjugates or metabolites	1.0814	0.858763	0.9929	0.990467	1.18039	0.332792	0.443526	0.994895	0.99105	0.438211	0.481083	0.633928	0.994895	0.998129	0.640288
alanine	C3H7NO2	Amino acids, peptides, and analogues	2.89579	3.00429	0.95803	0.936304	1.08999	0.0584925	5.89533e-05	0.730881	0.807582	0.646057	0.140685	0.00556126	0.831488	0.886141	0.792122
ferulate	C10H10O4	Cinnamic acids and derivatives	1.29747	0.799899	0.765132	2.20024	1.20104	0.369833	0.50845	0.226893	0.191973	0.737388	0.503334	0.695127	0.39848	0.351535	0.848748
norvaline	C5H11NO2	Amino acids, peptides, and analogues	2.02122	3.17128	1.8798	1.50577	1.29554	0.00249142	0.00146759	0.0147926	0.0858155	0.35144	0.0157978	0.0159742	0.0903637	0.205084	0.579567
tetradecylamine	C14H31N	Lipids	1.2193	2.18293	0.645812	1.2729	1.80207	0.885485	0.154849	0.181175	0.847716	0.0259928	0.915001	0.315268	0.341679	0.905515	0.126379
astilbin #1	C21H22O11	Flavonoids	0.755333	0.885617	1.218	1.69495	1.38111	0.0226092	0.158322	0.120928	0.0311146	0.244785	0.0733486	0.317766	0.269689	0.109679	0.486123
linoleoyl ethanolamide #2	C20H35NO2	Amines	2.72764	15.652	9.41827	4.47779	1.57066	0.15851	0.00114352	0.0012148	0.0511397	0.29651	0.294829	0.0140702	0.0310326	0.147157	0.557438
choline	C5H14NO	Lipids	1.34639	1.60654	1.10409	1.3693	1.68535	0.197892	0.00164725	0.603813	0.00831233	0.000767851	0.342931	0.016649	0.737703	0.0651133	0.0144356
hypoxanthine	C5H4N4O	Nucleotides	2.75536	1.07101	1.28647	1.2666	1.93747	0.000104861	0.412786	0.649934	0.23905	0.150644	0.0032507	0.605277	0.767359	0.411049	0.372645
indole-3-carbaldehyde	C9H7NO	Organic acids	1.21343	0.962446	1.20733	1.03183	1.18328	0.106326	0.979874	0.338252	0.98776	0.545647	0.224734	0.979874	0.522247	1.00197	0.71903
quercetin-3-O-rhamnoside #2	C21H20O11	Flavonoids	0.486437	0.959971	1.91236	0.958545	1.41956	0.276519	0.94966	0.0883837	0.863124	0.612338	0.43342	0.959835	0.223746	0.915042	0.774346
tetrabutylammonium	C16H36N	Others	1.04555	0.835208	0.718934	0.746444	0.900211	0.731545	0.150529	0.0836248	0.143553	0.861775	0.806723	0.310947	0.217579	0.291236	0.934695
chrysoeriol C-glucoside #1	C22H22O11	Flavonoids	0.91908	0.973544	9.03277	1.2366	1.32591	0.690204	0.644581	0.00712314	0.82261	0.638124	0.779624	0.789682	0.0690207	0.888797	0.789259
N-oleoyl-serine	C21H39NO4	Lipids	1.15229	0.766245	0.888709	1.04987	1.28129	0.103796	0.526142	0.5805	0.6604	0.0274457	0.221061	0.712432	0.718592	0.785792	0.128995
dodecyl (dimethyl) amine oxide	C14H31NO	Others	0.817225	0.988293	0.996574	0.982432	1.24938	0.620843	0.920887	0.888118	0.928955	0.70409	0.72475	0.961665	0.931198	0.956078	0.827305
3-O-feruloylquinic acid	C17H20O9	Cinnamic acids and derivatives	1.19301	0.265832	2.0137	2.08712	1.09357	0.35721	0.0101926	0.00458531	0.115657	0.71684	0.505897	0.0506053	0.0536864	0.250887	0.828479
argininosuccinate	C10H18N4O6	Amino acids, peptides, and analogues	4.27119	1.18265	0.959203	1.72766	2.16528	0.0468145	0.520068	0.891451	0.0292628	0.0335443	0.119828	0.707592	0.931218	0.110028	0.143325
phenoxyacetic acid	C8H8O3	Organic acids	1.00368	1.05509	0.784002	0.897944	0.988084	0.799818	0.756434	0.0103329	0.546281	0.979369	0.854978	0.87734	0.0764091	0.697064	0.979369
valine	C5H11NO2	Amino acids, peptides, and analogues	2.33502	3.94951	1.50241	1.53823	1.47233	0.000193834	0.0021289	0.154286	0.00839561	0.0646687	0.0036053	0.0207752	0.314161	0.0639881	0.239955
kaempferol-3-O-rhamnoside-7-O-rhamnoside	C27H30O14	Flavonoids	2.22839	2.45979	2.14744	3.2121	0.868456	0.144318	0.0904692	0.0521461	0.174833	0.898488	0.281572	0.226573	0.170384	0.324361	0.93842
ellagic acid hexoside	C20H16O13	Ellagic acd and conjugates	1.13995	0.853737	1.25474	1.44484	0.970642	0.362237	0.538773	0.264931	0.0220337	0.820479	0.505321	0.715835	0.440506	0.100218	0.914526
N,N'-Dicyclohexylurea	C13H24N2O	Others	1.00549	0.97359	0.902852	0.920017	1.0669	0.918118	0.623393	0.178581	0.410618	0.654012	0.934872	0.78409	0.339062	0.59997	0.794963
phthalic acid mono-2-ethylhexyl Ester	C16H22O4	Lipids	1.10062	0.817453	0.934155	1.00076	1.16125	0.803678	0.269473	0.69775	0.900326	0.43288	0.855825	0.459403	0.806863	0.943836	0.635792
